# Supplementary material for: Impact of the COVID-19 pandemic on oncological care in Germany: rapid review
Source: J Cancer Res Clin Oncol. 2023 Jul 29;149(15):14329–40. doi: 10.1007/s00432-023-05063-9 (PMC10590309; doi:10.1007/s00432-023-05063-9)
Supplement: Supplementary file 1 — Supplementary file1 (ZIP 764 KB) [file 432_2023_5063_MOESM1_ESM.zip]

Archive with 17 entries (17 files):
- Table_S1_PRISMA-ScR_checklist.docx
- Table_S10_results_registry_studies.docx
- Table_S11_results_survey_studies.docx
- Table_S12_results_reports.docx
- Table_S13_RoB_administrative_studies.xlsx
- Table_S14_RoB_registry_studies.xlsx
- Table_S15_RoB_registry_modeling_studies.xlsx
- Table_S16_RoB_surveys.xlsx
- Table_S17_COVID-19_measures_Germany.docx
- Table_S2_search_databases.xlsx
- Table_S3_search_registers.xlsx
- Table_S4_search_reports.docx
- Table_S5_RoB_instruments.docx
- Table_S6_excluded_studies.docx
- Table_S7_data_59_studies.xlsm
- Table_S8_data_18_reports.xlsx
- Table_S9_results_administrative_studies.docx
