# Supplementary material for: Impact of the COVID-19 pandemic on oncological care in Germany: rapid review
Source: J Cancer Res Clin Oncol. 2023 Jul 29;149(15):14329–40. doi: 10.1007/s00432-023-05063-9 (PMC10590309; doi:10.1007/s00432-023-05063-9)
Supplement: Supplementary file 1 — Supplementary file1 (ZIP 764 KB) [file 432_2023_5063_MOESM1_ESM.zip › Table_S13_RoB_administrative_studies.xlsx]

## Sheet: RoB Admin Studies
Extractor	First Author	Publication year	Title	1. Was the study question or objective clearly stated?	2. Was the sample size sufficiently large to provide confidence in the findings?	3. Did the statistical methods examine changes in outcome measures from before to after the intervention? Were statistical tests done that provided p values for the pre-to-post changes?	4. Were outcome measures of interest taken multiple times before the intervention and multiple times after the intervention (i.e., did they use an interrupted time-series design)?	5. Did the authors use an appropriate analysis method that controlled for all the important confounding domains?	6. Were eligibility/selection criteria for the study population prespecified and clearly described?	7. Were the participants in the study representative of those who would be eligible for the test/service/intervention in the general or clinical population of interest?	8. Were all eligible participants that met the prespecified entry criteria enrolled?	9. Was the test/service/intervention clearly described and delivered consistently across the study population?	10. Were the outcome measures prespecified across all study participants? (valid, reliable, and assessed consistently assumed)	11. Were the outcome measures clearly defined across all study participants?	12. Is the reported effect estimate likely to be selected independently of the results from different subgroups?	Result: Y	Result: N	Result: CD	Result: NR	Result: NA	Overall Score (Yes + NA) / 12	First Author
MK, SH	Balakirski	2022	Long-term effects of the COVID-19 pandemic on malignant melanoma: increased lymph node metastases in two German dermatology clinics	Y	CD	Y	Y	N	Y	CD	Y	Y	Y	Y	Y	9	1	2	0	0	0.75	Balakirski
MK; SH	Balk	2022	The COVID-19 pandemic and its consequences for the diagnosis and therapy of head and neck malignancies	Y	CD	N	N	N	Y	CD	Y	Y	Y	Y	N	6	4	2	0	0	0.5	Balk
MK, SH	Bartella	2021	Impact of COVID-19 on Oral and Maxillofacial Surgery: Preliminary Results After the Curfew	N	CD	N	N	N	N	CD	CD	Y	N	Y	Y	3	6	3	0	0	0.25	Bartella
MK, SH	Bollmann	2021	Utilization of in- and outpatient hospital care in Germany during the Covid-19 pandemic insights from the German-wide Helios hospital network	Y	CD	Y	N	N	Y	CD	Y	Y	N	Y	Y	7	3	2	0	0	0.583333	Bollmann
MK, SH	Dienemann	2021	Collateral effects of the SARS-CoV-2 pandemic on oncologic surgery in Bavaria	Y	CD	Y	Y	N	Y	CD	Y	Y	Y	Y	Y	9	1	2	0	0	0.75	Dienemann
MK, SH	Diers	2021	Fewer Operations for Cancer in Germany During the First Wave of COVID-19 in 2020	N	CD	Y	Y	N	Y	CD	Y	Y	Y	Y	N	7	3	2	0	0	0.583333	Diers
MK, SH	Donath	2021	Effects of the SARS-CoV2-Lockdown on Pediatric Care in the Rhine-Main Area	N	CD	N	N	N	Y	CD	Y	Y	Y	Y	Y	6	4	2	0	0	0.5	Donath
MK; SH	Fauser	2022	Impact of the SARS-CoV-2 Pandemic on the Utilization of Cancer Rehabilitation: a Difference-in-Differences Analysis	Y	CD	Y	N	N	Y	CD	Y	Y	Y	Y	Y	8	2	2	0	0	0.666667	Fauser
MK, SH	Gremke	2022	Impact of the Coronavirus Disease 2019 (COVID-19) Pandemic on Cervical Cancer Screening in Gynecological Practices in Germany	Y	CD	Y	N	N	Y	Y	Y	Y	Y	Y	Y	9	2	1	0	0	0.75	Gremke
MK, SH	Griewing	2022	Impact of the COVID-19 Pandemic on Delivery of Gynecology and Obstetrics Services at a Maximum Care University Hospital in Germany	Y	CD	N	N	N	Y	CD	Y	Y	Y	Y	Y	7	3	2	0	0	0.583333	Griewing
MK, SH	Griewing	2022	Chronological development of in‑patient oncology in times of COVID‑19: a retrospective analysis of hospitalized oncology and COVID‑19 patients of a German University Hospital	Y	CD	N	Y	N	Y	CD	Y	Y	Y	Y	Y	8	2	2	0	0	0.666667	Griewing
MK, SH	Gschnell	2021	COVID-19-Lockdown Impacts Medical Care – A Retrospective Analysis of the First Wave at a University Outpatient Clinic in Spring 2020	N	CD	Y	N	N	Y	Y	Y	Y	Y	Y	Y	8	3	1	0	0	0.666667	Gschnell
MK, SH	Heimes	2021	Consequences of the COVID-19 Pandemic and Governmental Containment Policies on the Detection and Therapy of Oral Malignant Lesions—A Retrospective, Multicenter Cohort Study from Germany	N	N	N	N	N	Y	N	Y	Y	Y	Y	N	5	7	0	0	0	0.416667	Heimes
MK; SH	Hunger	2022	Impact of the COVID‑19 pandemic on delays in surgical procedures in Germany: a multi‑center analysis of an administrative registry of 176,783 patients	N	CD	Y	N	N	Y	CD	CD	Y	Y	Y	N	5	4	3	0	0	0.416667	Hunger
MK, SH	Jacob	2021	Impact of the COVID-19 Pandemic on Cancer Diagnoses in General and Specialized Practices in Germany	N	CD	Y	N	N	Y	Y	Y	Y	Y	Y	Y	8	3	1	0	0	0.666667	Jacob
MK, SH	Jördens	2021	Impact of the COVID-19 Pandemic on Consultations and Diagnoses in Gastroenterology Practices in Germany	Y	CD	Y	Y	N	Y	Y	Y	Y	Y	Y	Y	10	1	1	0	0	0.833333	Jördens
MK, SH	Kaltofen	2022	Changes in gynecologic and breast cancer diagnoses during the first wave of the COVID‑19 pandemic: analysis from a tertiary academic gyneco‑oncological center in Germany	Y	CD	N	N	N	Y	N	Y	Y	Y	Y	Y	7	4	1	0	0	0.583333	Kaltofen
MK, SH	Kapsner	2020	Reduced Rate of Inpatient Hospital Admissions in 18 German University Hospitals During the COVID-19 Lockdown	N	CD	N	N	N	Y	CD	Y	Y	Y	Y	Y	6	4	2	0	0	0.5	Kapsner
MK, SH	Kirchberg	2021	Influence of the First Wave of the COVID-19 Pandemic on Cancer Care in a German Comprehensive Cancer Center	Y	CD	N	N	N	Y	CD	Y	Y	Y	Y	Y	7	3	2	0	0	0.583333	Kirchberg
MK; SH	Kleemann	2022	Impact of the Covid-19 pandemic on melanoma and non-melanoma skin cancer inpatient treatment in Germany – a nationwide analysis	Y	CD	Y	N	N	Y	CD	Y	Y	Y	Y	Y	8	2	2	0	0	0.666667	Kleemann
MK, SH	Kourtidis	2022	Effects of the COVID-19 Pandemic on Head and Neck Cancer Stage and Treatment Duration	Y	CD	Y	N	N	Y	N	Y	Y	Y	Y	Y	8	3	1	0	0	0.666667	Kourtidis
MK, SH	Kuhlen	2020	The effects of the COVID-19 pandemic and lockdown on routine hospital care for other illnesses	N	CD	N	N	N	N	CD	CD	Y	N	Y	Y	3	6	3	0	0	0.25	Kuhlen
MK, SH	Medenwald	2022	Shift of radiotherapy use during the first wave of the COVID-19 pandemic? An analysis of German inpatient data	N	CD	Y	N	N	Y	CD	Y	Y	Y	Y	Y	7	3	2	0	0	0.583333	Medenwald
MK, SH	Michalowsky	2020	Effect of the COVID-19 lockdown on disease recognition and utilisation of healthcare services in the older population in Germany: a cross-sectional study	Y	CD	N	Y	N	Y	Y	CD	Y	Y	Y	Y	8	2	2	0	0	0.666667	Michalowsky
MK, SH	Reichardt	2020	Decreased Incidence of Oncology Admissions in 75 Helios Hospitals in Germany during the COVID-19 Pandemic	Y	CD	Y	N	N	Y	CD	CD	Y	Y	Y	N	6	3	3	0	0	0.5	Reichardt
MK; SH	Riemann	2021	Collateral damage of the COVID‑19 pandemic: an alarming decline in critical procedures in otorhinolaryngology in a German university hospital	Y	CD	Y	N	N	Y	CD	Y	Y	N	y	Y	7	3	2	0	0	0.583333	Riemann
MK, SH	Rupa	2020	The Demand for Elective Neurosurgery at a German University Hospital during the FirstWave of COVID-19	N	CD	Y	N	N	Y	CD	Y	Y	N	Y	Y	6	4	2	0	0	0.5	Rupa
MK, SH	Struck	2022	Impact of COVID‑19 crisis on medical care of patients with metastasized uro‑oncologic disease under systemic cancer therapy: a multicenter study in German university hospitals	Y	CD	Y	N	N	Y	N	Y	CD	Y	Y	Y	7	3	2	0	0	0.583333	Struck
MK, SH	Wang	2020	The Impact and Consequences of SARS-CoV-2 Pandemic on a Single University Dermatology Outpatient Clinic in Germany	Y	CD	Y	Y	N	Y	CD	Y	Y	Y	Y	Y	9	1	2	0	0	0.75	Wang
MK, SH	Ziegler	2022	Impact of the COVID-19 pandemic on skin cancer screening. Results of a large dermatology practice in Bavaria’s largest county by area	Y	CD	Y	N	N	N	CD	CD	Y	Y	Y	Y	6	3	3	0	0	0.5	Ziegler
	Rating	Value	Yes + NA	19	0	19	7	0	27	5	24	29	24	30	25					mean	0.583333	Rating
	Y = Yes	1																		SD	0.136668	Y = Yes
	N = No	0																		minimum	0.25	N = No
	CD = Cannot determine	0																		maximum	0.833333	CD = Cannot determine
	NR = Not Reported	0																				NR = Not Reported
	NA = Not applicable	1																				NA = Not applicable

## Sheet: Code Sheet
Y
N
CD
NA
NR
