# Supplementary material for: Impact of the COVID-19 pandemic on oncological care in Germany: rapid review
Source: J Cancer Res Clin Oncol. 2023 Jul 29;149(15):14329–40. doi: 10.1007/s00432-023-05063-9 (PMC10590309; doi:10.1007/s00432-023-05063-9)
Supplement: Supplementary file 1 — Supplementary file1 (ZIP 764 KB) [file 432_2023_5063_MOESM1_ESM.zip › Table_S14_RoB_registry_studies.xlsx]

## Sheet: RoB Admin - Registry
First Author	Publication year	Title	1. Was the study question or objective clearly stated?	2. Was the sample size sufficiently large to provide confidence in the findings?	3. Did the statistical methods examine changes in outcome measures from before to after the intervention? Were statistical tests done that provided p values for the pre-to-post changes?	4. Were outcome measures of interest taken multiple times before the intervention and multiple times after the intervention (i.e., did they use an interrupted time-series design)?	5. Did the authors use an appropriate analysis method that controlled for all the important confounding domains?	6. Were eligibility/selection criteria for the study population prespecified and clearly described?	7. Were the participants in the study representative of those who would be eligible for the test/service/intervention in the general or clinical population of interest?	8. Were all eligible participants that met the prespecified entry criteria enrolled?	9. Was the test/service/intervention clearly described and delivered consistently across the study population?	10. Were the outcome measures prespecified across all study participants? (valid, reliable, and assessed consistently assumed)	11. Were the outcome measures clearly defined across all study participants?	12. Is the reported effect estimate likely to be selected independently of the results from different subgroups?	Result: Y	Result: N	Result: CD	Result: NR	Result: NA	Overall Score (Yes + NA) / 12
Erdmann	2021	Impact of the COVID-19 pandemic on incidence, time of diagnosis and delivery of healthcare among paediatric oncology patients in Germany in 2020: Evidence from the German Childhood Cancer Registry and a qualitative survey	Y	CD	N	Y	CD	Y	Y	Y	Y	Y	Y	Y	9	1	2	0	0	0.75
Erdmann	2022	Temporal changes of the incidence of childhood cancer in Germany during the COVID-19 pandemic: Updated analyses from the German Childhood Cancer Registry	Y	CD	N	CD	CD	CD	Y	CD	Y	Y	Y	CD	5	1	6	0	0	0.416667
Justenhoven	2022	Meldezahlen zu Krebsdiagnosen, Therapie und Nachsorge während der Corona-Pandemie	N	NA	N	N	N	Y	Y	CD	N	Y	Y	Y	5	5	1	0	1	0.5
Piontek	2021	Documented New Cases of Cancer in the Clinical Cancer Registries of the German State of Saxony During the COVID-19 Pandemic	N	NA	N	Y	CD	Y	Y	CD	N	Y	Y	N	5	4	2	0	1	0.5
Stang	2020	Drop in Cancer Reporting by Pathologists in North Rhine-Westphalia, Germany, During the COVID-19 Lockdown	Y	CD	N	Y	N	N	NR	CD	NR	Y	Y	Y	5	3	2	2	0	0.416667
Voigtländer	2021	The Impact of the COVID-19 Pandemic on Cancer Incidence and Treatment by Cancer Stage in Bavaria, Germany	Y	CD	Y	Y	N	N	CD	CD	N	Y	Y	N	5	4	3	0	0	0.416667
Rating	Value	Yes + NA	4	2	1	4	0	3	4	1	2	6	6	3					mean	0.5
Y = Yes	1																		SD	0.129099
N = No	0																		minimum	0.416667
CD = Cannot determine	0																		maximum	0.75
NR = Not Reported	0
NA = Not applicable	1

## Sheet: Code Sheet
Y
N
CD
NA
NR
