# Supplementary material for: Impact of the COVID-19 pandemic on oncological care in Germany: rapid review
Source: J Cancer Res Clin Oncol. 2023 Jul 29;149(15):14329–40. doi: 10.1007/s00432-023-05063-9 (PMC10590309; doi:10.1007/s00432-023-05063-9)
Supplement: Supplementary file 1 — Supplementary file1 (ZIP 764 KB) [file 432_2023_5063_MOESM1_ESM.zip › Table_S15_RoB_registry_modeling_studies.xlsx]

## Sheet: RoB Assessment 
First Author	Publication year	Title	Model	Q1: Are the structural assumptions transparent and justified?	Q2: Are the structural assumptions reasonable given theoverall objective, perspective and scope of the model?	Q3: Is the objective of the modelling study clearly stated?	Q4: Is the time horizon of the model sufficient?	Q5: Is the time horizon of the modelling study described and justified?	Q6: Do the disease states or the pathways reflect the underlying biological process of the disease in question and the impact of interventions?	Q7: Are the input parameters transparent and justified?	Q8: Are the input parameters reasonable?	Q9: Are the data identification methods transparent and appropriate given the objectives of the study?	Q10: Has the quality of the data been assessed appropriately?	Q11: Was there an adequate assessment of the effects of uncertainty?	Q12: Has the external validation process been described?	Q13: Has the model been shown to be externally valid?	Q14: Has the internal validation process been described?	Q15: Has the model been shown to be internally valid?	Q16: Was technical documentation, in sufficient detail to allow (potentially) for replication, made available openly or under agreements that protect intellectual property?	No to minor	Moderate to major	Reported	Not reported	Overall score (No to minor + Reported) /16
Schüz	2022	The impact of the COVID-19 pandemic on the future incidence of acute lymphoblastic leukaemia in children: Projections for Germany under a COVID-19 related scenario		moderate to major	moderate to major	reported	moderate to major	moderate to major	moderate to major	moderate to major	moderate to major	moderate to major	moderate to major	moderate to major	not reported	moderate to major	not reported	moderate to major	moderate to major	0	13	1	2	0.0625
Hölzel	2022	Estimation of the risk of progression of breast cancer after the COVID-19 lockdown	Model 1 (Screening)	moderate to major	moderate to major	reported	no to minor	no to minor	moderate to major	moderate to major	moderate to major	no to minor	moderate to major	moderate to major	not reported	moderate to major	not reported	moderate to major	moderate to major	3	10	1	2	0.25
Hölzel	2022	Estimation of the risk of progression of breast cancer after the COVID-19 lockdown	Model 2 (Surgery)	moderate to major	moderate to major	reported	no to minor	no to minor	moderate to major	moderate to major	moderate to major	moderate to major	moderate to major	moderate to major	not reported	moderate to major	not reported	moderate to major	moderate to major	2	11	1	2	0.1875
Hölzel	2022	Estimation of the risk of progression of breast cancer after the COVID-19 lockdown	Model 3 (Adjuvant therapy)	moderate to major	moderate to major	reported	no to minor	no to minor	no to minor	moderate to major	moderate to major	moderate to major	moderate to major	moderate to major	not reported	moderate to major	not reported	moderate to major	moderate to major	3	10	1	2	0.25
Rating	Value	No to minor + Reported		0	0	4	3	3	1	0	0	1	0	0	0	0	0	0	0				mean	0.1875
no to minor	1																						SD	0.0883883
moderate to major	0																						minimum	0.0625
reported	1																						maximum	0.25
not reported	0

## Sheet: Tabelle1
no to minor	reported	no to minor
moderate	not reported	moderate to major
major
