# Supplementary material for: Impact of the COVID-19 pandemic on oncological care in Germany: rapid review
Source: J Cancer Res Clin Oncol. 2023 Jul 29;149(15):14329–40. doi: 10.1007/s00432-023-05063-9 (PMC10590309; doi:10.1007/s00432-023-05063-9)
Supplement: Supplementary file 1 — Supplementary file1 (ZIP 764 KB) [file 432_2023_5063_MOESM1_ESM.zip › Table_S16_RoB_surveys.xlsx]

## Sheet: JBI Risk of Bias Tool 
Extractor	First author	Publication year	Title	1. Were the criteria for inclusion in the sample clearly defined?	2. Were the study subjects and the setting described in detail?	3. Was the exposure measured in a valid and reliable way?	4. Were objective, standard criteria used for measurement of the condition?	5. Were confounding factors identified?	6. Were strategies to deal with confounding factors stated?	7. Were the outcomes measured in a valid and reliable way?	8. Was appropriate statistical analysis used?	YES	NO	NA	unclear	Quality score (YES+NA)/8
AQ, LS, SH	Arndt	2022	Cancer care in German centers of excellence during the first 2 years of the COVID‐19 pandemic	yes	no	no	no	unclear	unclear	no	no	1	0	0	2	0.125
AQ, LS, SH	Beller	2022	Patterns of Changes in Oncological Care due to COVID-19: Results of a Survey of Oncological Nurses and Physicians from the Region of Hanover, Germany	yes	yes	no	no	unclear	unclear	yes	yes	4	0	0	2	0.5
AQ, LS	Brunner	2020	Oncological colorectal surgery during the COVID-19 pandemic—a national survey	yes	yes	no	no	unclear	unclear	unclear	yes	3	0	0	3	0.375
AQ, LS, SH	Büntzel	2021	Take care or “German Angst”? Lessons from cancer care during COVID‑19 pandemic in spring 2020	no	no	no	unclear	unclear	unclear	no	yes	1	0	0	3	0.125
AQ, LS, SH	Donath	2021	Effects of the SARS-CoV2-Lockdown on Pediatric Care in the Rhine-Main Area	yes	no	no	yes	yes	unclear	no	yes	4	0	0	1	0.5
AQ, LS, SH	Eckford	2021	The COVID-19 Pandemic and Cancer Patients in Germany: Impact on Treatment, Follow-Up Care and Psychological Burden	yes	yes	no	no	yes	yes	yes	yes	6	0	0	0	0.75
AQ, LS, SH	Erdmann	2021	Impact of the COVID-19 pandemic on incidence, time of diagnosis and delivery of healthcare among paediatric oncology patients in Germany in 2020: Evidence from the German Childhood Cancer Registry and a qualitative survey	yes	yes	yes	yes	no	no	yes	yes	6	0	0	0	0.75
AQ, LS, SH	Haier	2022	Decision Conflicts in Clinical Care during COVID-19: A Multi-Perspective Inquiry	yes	yes	no	unclear	yes	no	yes	yes	5	0	0	1	0.625
AQ, LS, SH	Hajek	2021	Determinants of Postponed Cancer Screening During the COVID-19 Pandemic: Evidence from the Nationally Representative COVID-19 Snapshot Monitoring in Germany (COSMO)	yes	yes	yes	yes	yes	yes	yes	yes	8	0	0	0	1
AQ, LS, SH	Harke	2020	To defer or not to defer? A German longitudinal multicentric assessment of clinical practice in urology during the COVID-19 pandemic	yes	yes	yes	no	yes	no	no	yes	5	0	0	0	0.625
AQ, LS, SH	Matuschek	2020	Measures of infection prevention and incidence of SARS-CoV-2 infections in cancer patients undergoing radiotherapy in Germany, Austria and Switzerland	yes	yes	no	NA	unclear	unclear	no	yes	3	0	0	2	0.375
AQ, LS, SH	Micek	2022	Melanoma care during one year pandemic in Berlin: decreasing appointment cancellations despite increasing COVID-19 concer	yes	yes	yes	yes	yes	yes	yes	yes	8	0	0	0	1
AQ , LS, SH	Stöß	2020	The COVID-19 pandemic: impact on surgical departments of non-university hospitals	yes	yes	no	no	unclear	unclear	no	yes	3	0	0	2	0.375
AQ, LS, SH	Vu	2022	Nationwide Survey of German Outpatient Gynecologic Oncology Practices during the Coronavirus Disease 2019 Pandemic: Reactions to the First Wave and Future Perspectives	yes	no	no	no	unclear	unclear	no	no	1	0	0	2	0.125
AQ, LS	Walter	2021	Daily Routine and Access to Care: Initial Patient Reported Experiences at a German Lung Cancer Center during the COVID-19 Pandemic	no	no	unclear	unclear	unclear	unclear	no	unclear	0	0	0	5	0
AQ, LS	Walter	2022	Consequences of the COVID-19 pandemic on lung cancer care and patient health in a German lung cancer center: results from a cross-sectional questionnaire	yes	yes	no	yes	no	no	no	yes	4	0	0	0	0.5
rating	yes	1	YES+NA	14	11	4	5	6	3	6	13				mean	0.484375
	NA	1													SD	0.302335
	no	0													minimum	0
	unclear	0													maximum	1

## Sheet: Legende 
Dropdown		Quality
yes		Good
no		Fair
unclear		Poor
NA
NA = wird angesprochen, aber nicht ausführlich beschrieben oder nicht weiter drauf eingegangen
