# Supplementary material for: Impact of the COVID-19 pandemic on oncological care in Germany: rapid review
Source: J Cancer Res Clin Oncol. 2023 Jul 29;149(15):14329–40. doi: 10.1007/s00432-023-05063-9 (PMC10590309; doi:10.1007/s00432-023-05063-9)
Supplement: Supplementary file 1 — Supplementary file1 (ZIP 764 KB) [file 432_2023_5063_MOESM1_ESM.zip › Table_S2_search_databases.xlsx]

## Sheet: Medline
Search line	Search terms	Results
1	exp neoplasms/	3753775
2	(cancer* or neoplasm* or oncolog* or carcinoma* or adenocarcinoma* or metasta* or tumo?r* or malignan*).ti,ab,kw.	3882403
3	(hodgkin* or nonhodgkin* or non-hodgkin* or leuk?emia* or lymphoma* or sarcoma* or melanoma* or myeloma*).ti,ab,kw.	734920
4	or/1-3	5021564
5	german*.ti,ab,kw.	164450
6	4 and 5	19428
7	limit 6 to dt=20200301-20221231	3177

## Sheet: Embase
Search line	Search terms	References
#1	"'neoplasm"/exp	5793545
#2	(cancer* or neoplasm* or oncolog* or carcinoma* or adenocarcinoma* or metasta* or tumo$r* or malignan*):ti,ab,kw	5375531
#3	(hodgkin* or nonhodgkin* or non-hodgkin* or leuk$emia* or lymphoma* or sarcoma* or melanoma* or myeloma*):ti,ab,kw	1035730
#4	#1 OR #2 OR #3	6096522
#5	german*:ti,ab,kw	240178
#6	#4 AND #5	38001
#7	#6 AND (2020:py OR 2021:py OR 2022:py)	6454
#8	#7 AND [embase]/lim NOT ([embase]/lim AND [medline]/lim)	3632

## Sheet: translations
MeSH	Emtree
neoplasms	neoplasm

## Sheet: duplicates
Database	Search results	Deduplicated results
Medline	3177
Embase	3632
	6809	613	duplicates found in Deduplicator
		3	duplicates found in Covidence
		616	discards total
		6193	final number of records to screen
