# Supplementary material for: Impact of the COVID-19 pandemic on oncological care in Germany: rapid review
Source: J Cancer Res Clin Oncol. 2023 Jul 29;149(15):14329–40. doi: 10.1007/s00432-023-05063-9 (PMC10590309; doi:10.1007/s00432-023-05063-9)
Supplement: Supplementary file 1 — Supplementary file1 (ZIP 764 KB) [file 432_2023_5063_MOESM1_ESM.zip › Table_S3_search_registers.xlsx]

## Sheet: PMC Europe
Search on 02.11.2022:
PMC Europe	(TITLE:"cancer" OR ABSTRACT:"cancer" OR KW:"cancer" AND TITLE:"german" AND TITLE:"german" AND KW:"german") AND (FIRST_PDATE:[2020-03-01 TO 2022-11-02])	8
	(TITLE:"oncology" OR ABSTRACT:"oncology" OR KW:"oncology" AND TITLE:"german*" AND TITLE:"german*" AND KW:"german*") AND (FIRST_PDATE:[2020-03-01 TO 2022-11-02])	4
	(TITLE:"oncology" OR ABSTRACT:"oncology" OR KW:"oncology" AND TITLE:"germany" AND TITLE:"germany" AND KW:"germany") AND (FIRST_PDATE:[2020-03-01 TO 2022-11-02])	32
	(TITLE:"cancer" OR ABSTRACT:"cancer" OR KW:"cancer" AND TITLE:"germany" AND TITLE:"germany" AND KW:"germany") AND (FIRST_PDATE:[2020-03-01 TO 2022-11-02])	99
		143

## Sheet: Cochrane
Cochrane	(CANCER) AND (GERMAN*) AND (CREATED: 1 MAR ´20 – 31 DEC ´22)	329
	(ONCOLOG*) AND (GERMAN*) AND (CREATED: 1 MAR ´20 – 31 DEC ´22)	189
		518

## Sheet: medRxiv
medRxiv	ABSTRACT OR TITLE "CANCER AND GERMANY" (MATCH ALL WORDS) AND POSTED BETWEEN "01 MAR, 2020 AND 31 DEC, 2022"	194
	ABSTRACT OR TITLE "ONCOLOGY AND GERMANY" (MATCH ALL WORDS) AND POSTED BETWEEN "01 MAR, 2020 AND 31 DEC, 2022"	118
		312

## Sheet: preVIEW 
Preview Covid-19 Database
	(MULTI_MATCH:"GERMAN*" AND MULTI_MATCH:"CANCER")	17
	(MULTI_MATCH:"ONCOLOG*" AND MULTI_MATCH:"GERMAN*")	6
		23

## Sheet: WHO
WHO Covid-19 research database
	(CANCER) AND (GERMAN*) AND (YEAR_CLUSTER:[2020 TO 2022])	246
	(ONCOLOG*) AND (GERMAN*) AND (YEAR_CLUSTER:[2020 TO 2022])	131
		377

## Sheet: duplicates
Database	Search results	Deduplicated results
Cochrane Covid-19 Study Register	518
MedRxiv Library	312
preVIEW Covid-19 Preprint Viewer	23
WHO Covid-19 Research Library	377
Europe PMC	143
	1373	607	duplicates found in Endnote
		766	final number of records to screen
