# Supplementary material for: Impact of the COVID-19 pandemic on oncological care in Germany: rapid review
Source: J Cancer Res Clin Oncol. 2023 Jul 29;149(15):14329–40. doi: 10.1007/s00432-023-05063-9 (PMC10590309; doi:10.1007/s00432-023-05063-9)
Supplement: Supplementary file 1 — Supplementary file1 (ZIP 764 KB) [file 432_2023_5063_MOESM1_ESM.zip › Table_S7_data_59_studies.xlsm]

## Sheet: data_extraction
00_extractor	00_primary_study_number_with_same_data	01_studynr	02_first_author	03_publication _year	03a_author_year	04_title	05_funding_ sources_reported	06_publication_ format	07_study_design	08_data_source	08a_data_source_details	08_main_data_source_survey	08_survey_method	09_data_type	10_study_aim_from_abstract	11_sample_type	12_sample_description	12a_total_ sample_size	12a_survey_sample_size	12b_administrative_number_of_institutions	12c_institution_city_name	13a_data_collection_state	13b_single_state	14_COVID_period	15_pre_COVID_period	16_cancer_ type	17_care_ aspect	18_setting	19_care_ provision	20_treatment_ type	21a_Care COVID vs. pre-COVID	21b_Estimation	21c_Perceptions of care for patients surveys	21d_Perceptions of care for healthcare professionals surveys	21e_Confounders	21_care_changes ↑ improvement ↔ no change ↓ worsening	22_oncological_care_study_author_explanation	23_oncological_care_possible_confounders	24_study_conclusion_abstract	25_ideas_future_research
KDS, JS	primary study 1	1	Arndt	2022	Arndt 2022	Cancer care in German centers of excellence during the first 2 years of the COVID‑19 pandemic	yes (no conflict)	peer-reviewed	observational	survey	survey	yes	telephone, email, online	quantitative	Our study aimed to quantitatively and qualitatively evaluate the capacities of German Comprehensive Cancer Centers (CCCs) in different areas of complex oncology care during the first 2 years of the COVID-19 pandemic.	healthcare professionals	Prospective panel survey over 23 rounds among 18 CCCs in Germany between March 2020 and June 2022. Using a standardised questionnaire, the directors of the participating CCCs (or their representatives) were asked at regular intervals.	18 hospitals	NR			nationwide	no	2020-2022	NA	any	any, treatment, aftercare	hospital	any	surgery, psychosocial			↓ any care (restrictions) ↓ surgery ↓ psychosocial ↓ aftercare		pandemic stage, care type	↓ aftercare (by 21%), psycho-oncological care (by 12%), and tumor surgery (by 9%) relative before COVID. Restrictions in all other examined sectors of oncological care, especially in the care of hematological neoplasms with intensive therapies. Development of COVID-19 cases and the utilization of intensive care beds was most strongly associated with restrictions in oncological care across differe…	Oncological care system in Germany was substantially impaired during the first 2 years of the COVID-19 pandemic due to COVID-related factors. Possible underuse of oncology care by patients at early stages	COVID factors: patients' concerns about infecting themselves, care capacities, staff shortage due to quarantine and self-isolation, changes to care due to high risk for complications from COVID Other factors: self-report data, care type	This study documents the limitations of oncological care during the COVID-19 pandemic and highlights the need to develop strategies to avoid similar limitations in the future.	patient outcomes: long-term negative impact on treatment, on stage distribution in cancer diagnosis (with a shift towards more advanced cancer stage), and on survival
KDS	primary study 1	2	Balakirski	2022	Balakirski 2022	Long-term effects of the COVID-19 pandemic on malignant melanoma: increased lymph node metastases in two German dermatology clinics	yes (no conflict)	peer-reviewed	observational	administrative	hospital Helios group	no		quantitative	To evaluate a long-time effect of the COVID-19 pandemic in Germany on detection and dermatosurgical treatment of malignant melanoma (MM)	patients	all melanoma cases diagnosed and surgically treated between 1 January 2019 and 31 December 2021 in two boardcertified skin cancer centres in North Rhine-Westphalia	NR		2	Helios hospitals Wuppertal, Oberhausen	North Rhine Westphalia	yes	2020-2021	2019	skin	diagnosis, treatment	clinic	in-patient	surgery	↔ or ↓ detection (more metastases) ↔ surgery				pandemic stage	2020-2021 vs. 2019: ↔ detection, dermatosurgical treatment, ↑ lymph node metastases; trend ↓ detection malignant melanoma over time in 2020 and 2021	↑ metastases indicates some delay in melanoma diagnosing during the pandemic in Germany	COVID factors: 1. hesitancy of patients to present at the early disease stages, 2. limited medical care offered under pandemic conditions.	Skin cancer screening needs to be suggested to all patients and performed regularly, as its reduction may result in increased numbers of late MM stages in the long-term perspective.	patient outcomes: importance of regular screening even under pandemic conditions
KDS, JS	primary study 1	3	Balk	2022	Balk 2022	The COVID-19 pandemic and its consequences for the diagnosis and therapy of head and neck malignancies	no	peer-reviewed	observational	administrative	hospital Bavaria	no		quantitative	the diagnoses made, and treatments performed at one of Germany’s largest head and neck cancer centres were evaluated	patients	retrospective review of all patients with newly diagnosed or recurrent head and neck cancers, 612 patients (26% female); mean 63 yrs	612		1	Friedrich-Alexander University Erlangen-Nürnberg (FAU)	Bavaria	yes	2020-2021	2019-2020	head, neck	detection, treatment	hospital	in-patient	NR	↔ any (detection, treatment start, cancer stage) ↓ any (detection or diagnosis of metastases)				cancer type, cancer stage, sociodemographics, region	2020-2021 vs. 2019-2020: no differences in age, gender, distance of the patient’s residence from the hospital, presence of recurrent disease, tumour subsite, the duration from presentation to the multidisciplinary tumor board until start of therapy, board recommendation, cancer stages T, N or UICC, ↓ N3 metastasis, diagnosis of distant metastases	oncological treatment of head and neck cancer patients was not adversely affected by the measures taken due to the pandemic	Other factors: sociodemographics, single centre evaluated, cancer type and stage, data source unclear, retrospective analysis	This study shows that there was no significant change in either the number and severity of head and neck cancer diagnoses or the time until start of therapy at this large head and neck cancer centre as a result of the COVID-19 pandemic.	pandemic management: adaptation of organizational processes to provide medical care
KDS	primary study 1	4	Bartella	2021	Bartella 2021	Impact of COVID-19 on Oral and Maxillofacial Surgery: Preliminary Results After the Curfew	no	peer-reviewed	observational	administrative	hospital Saxony	no		quantitative	This paper aims to elucidate the medical and financial consequences driven by the measures for COVID-19 treatment in a tertiary care centre.	patients	We will also describe financial and planning aspects of a tertiary care centre in order to elaborate a comprehensive understanding of the COVID-19 consequences	NR		1	Leipzig	Saxony	yes	2020	2019	head, neck, skin	treatment	clinic	in-patient	surgery	↓ or ↔ surgery (low risk cancelled, financial loss of approximately 100,256.50 Euro/week) ↓ or ↔ postsurgical care (more postsurgical isolation due to lockdown and visitor restrictions)				pandemic stage, cancer type, cancer stage	2020 vs. 2019: ↓ overall reduction in surgery volume with a financial loss of approximately 100,256.50 Euro/week, ↔ or ↓ oncological surgeries depending on type (some cancelled: benign and skin tumor removal), ↑ postsurgical isolation due to lockdown and visitor restrictions, ↔ postsurgical care	↓ surgical volume due to COVID-pandemic	COVID factors: lockdown, visitor restrictions Other factors: very low oncological surgery volume, data source unclear, cancer type and stage	The impact of COVID-19 on MFS is certainly of medical and economic importance and is related to the duration of the pandemic	pandemic management: adaptation of organizational processes
MK, KDS	primary study 1	5	Beller	2022	Beller 2022	Patterns of Changes in Oncological Care due to COVID-19: Results of a Survey of Oncological Nurses and Physicians from the Region of Hanover, Germany	yes (no conflict)	peer-reviewed	observational	survey	survey	yes	paper	quantitative	Healthcare staff is confronted with intensive decisional conflicts during the pandemic. Due to the specific burden of this moral distress in oncology, the investigation aimed at quantification of these conflicts and identification of risk factors that determine the extent and severity of these conflicts	healthcare professionals	Sample consists of oncological physicians (46.5%) and nurses (53.5%) with immediate clinical interactions within oncological patient care. The participants have an average work experience of about 18 years and 41% are in a leadership role.	200	200			Lower Saxony	yes	2022	NA	any	any	clinic, outpatient centre	any	any			↓ any care (restrictions in diagnosis, psychosocial) ↔ any care (treatment, other- advanced and palliative care)	↓ clinical management (decision conflicts, communication with patients, process quality) ↓ resources	care type	Changes in oncology care due to pandemic: few 33% of participants, medium 43% of participants, severe 24% of participants. Most perceived changes in prevention, psychosocial care, presence of decision conflicts, worse communication with patients, worse process quality, worse personnel resources. Least perceived changes in curative therapy, advanced cancer care, palliative care, decision uncertain…	↓ prevention and psychosoocial care for patients, ↑ work burden for healthcare professionals	Other factors: 1. self-report data, 2. perceived not actual changes, 3. small-moderate changes (practical implications unclear), 4. results depend on experience and professional type (e.g. nurses vs others), 5. cross-sectional evaluation (patterns over time missing), 6. care type	Distinct profiles of change in oncology care due to COVID-19 can be identified. Most participants reported small to medium changes, while some participants also reported severe changes.	pandemic management: 1. adaptation of organizational processes to reduce the mental health burden of oncology care professionals and improve psychosocial support for patients; 2. time-dependent pattern of changes in routine care due to pandemic
KDS	primary study 1	6	Bollmann	2021	Bollmann 2021	Utilization of in- and outpatient hospital care in Germany during the Covid-19 pandemic insights from the German-wide Helios hospital network	yes (no conflict)	peer-reviewed	observational	administrative	hospital Helios group	no		quantitative	this study aims to provide up-to-date hospitalization trends for several conditions including cardiovascular, psychiatry, oncology and surgery cases in both the in- and outpatient setting.	patients	Using claims data of 86 Helios hospitals in Germany, consecutive cases with an in- or outpatient hospital admission between March 13, 2020 (the begin of the “protection” stage of the German pandemic plan) and December 10, 2020 (end of study period) were analyzed and compared to a corresponding period covering the same weeks in 2019.	1493915 hospital admissions		86	Helios hospitals	nationwide	no	2020	2019	any	any, other	hospital	any	NR	↓ any (admissions: ↓ inpatient , ↑ outpatient) ↓ any (length of stay), ↓ other (↑ in-hospital mortality oncology without COVID)				pandemic stage, care provision	1. initial ↓ all inpatient hospitalizations in 2020 followed by return to 2019 level, 2. ↓ inpatient oncology admissions (-7% [-8; -7]), ↑ outpatient oncology care (21% [20; 21]), 3. trend ↓ mean in-hospital length of stay oncology (5.7 ± 7.2 vs. 5.7 ± 7.4 days, P<0.01), 4. trend ↑ in-hospital mortality oncology without COVID (4.5 vs. 4.3%, OR 1.06 [95% CI 1.01–1.11], P<0.01)	1. lowest deficit in inpatient oncological admissions relative to cardiovascular, psychiatry or surgery admissions, 2. deficit in inpatient care offset by surplus in outpatient admissions at the same time period	COVID factors: 1. structural: ↓ emergency hospital admissions, postponing of non-emergency treatment, 2. patient preferences (avoidance of inpatient hospitalization), 3. ↑ mortality due to delayed diagnosis or deterioration of chronic conditions, Other factors: data type (administrative), care provision (in- vs. outpatient care)	There have been varying changes in care pathways and in-hospital mortality in different disciplines during the Covid-19 pandemic in Germany. Despite all the inherent and well-known limitations of claims data use, this data may be used for health care surveillance as the pandemic continues worldwide. While this study provides an up-to-date analysis of utilization of hospital care in the largest Ge…	patient outcomes: 1. if outpatient care is associated with diagnostic delays, 2. avoidable cancer deaths: long-term effects of shift towards outpatient cancer care and potential delays in cancer diagnosis would increase the number of avoidable cancer deaths
MK, KDS	primary study 1	7	Brunner	2020	Brunner 2020	Oncological colorectal surgery during the COVID-19 pandemic—a national survey	yes (no conflict)	peer-reviewed	observational	survey	survey	yes	online	quantitative	The aim of this study was to clarify the surgical supply situation of oncological colorectal patients in Germany during limitations of the OR caseload due to the COVID-19 pandemic.	healthcare professionals	Sample consists of colorectal surgeons from 101 German hospitals which are members of a consortium of German colorectal cancer centers (Arbeitsgemeinschaft der Deutschen Darmkrebszentren (ADDZ))	112	112			nationwide	no	2020	NA	colorectal	treatment	hospital	in-patient	surgery			↓ surgery	↓ clinical management (surgeons against delays in surgery)	region, institution type	↓ surgical volume for oncological colorectal patients during COVID-19 pandemic independent of hospital size and the number of COVID-19 cases in the federal state of the hospital. 95% surgeons against delays in colorectal surgery	↓ surgical caseload and volume for colorectal surgery due to pandemic	Other factors: self-report data, region, institution type	In Germany, there is a temporarily relevant reduction of surgical volume in oncological colorectal patients. Most colorectal surgeons stated that oncological colorectal surgery should not be compromised despite the measures taken during the COVID-19 pandemic	patient outcomes: if the potential deterioration in the oncological prognosis is justified by the care of other diseases in a highly developed industrialized country
MK, AQ	primary study 2	8	Büntzel	2020	Büntzel 2020	Oncology services in corona times: a flash interview among German cancer patients and their physicians	yes (no conflict)	peer-reviewed	observational	survey	survey	yes	online	quantitative	Public discussion and health-care systems worldwide have been focusing on the COVID-19 pandemic. Does it have an impact on cancer care today?	patients, healthcare professionals	Sample consists of 146 patients and 47 physicians. 54% of the patients were older than 60 years and 24% of all physicians were directly involved in treating patients suffering from COVID-19. The link to the questionnaire was distributed among the members of the participating associations only (professionals: PRIO, patients: Haus der Krebs-Selbsthilfe).		NR			nationwide	no	2020	NA	any (most often reported head, neck, breast)	any	NR	any	any			↓ any care (restrictions, fear of therapy changes) ↑ mental burden	↓ clinical management (more time and effort for convincing patients to undergo treatment ↓ resources ↑ mental burden		↑ time and efforts for cancer care, ↑ restriction on family visits ↑ burden on mental and spiritual health, ↑ burden on physical health, ↓ resources for organizing cancer care	↓ mental and physical stress: physicians and nurses strive to provide optimal care and physicians try to fill in down-breaking resources and socalled system-relevant services by financial resources	Other factors: self-report data	There is a high level of mental and physical stress triggered by the present COVID-19 management. After only a few weeks, human resources are limited. They will be the most important key for further health-care services for patients with cancer and other chronic diseases.	pandemic management: adaptation of organizational processes
MK, AQ	primary study 1	9	Büntzel	2021	Büntzel 2021	Take care or “German Angst”? Lessons from cancer care during COVID‑19 pandemic in spring 2020	yes (no conflict)	peer-reviewed	observational	survey	survey	yes	online	quantitative	The aim of our study was to learn more about the experiences of German patients and staff in the oncology services.	patients, healthcare professionals	Sample consists of 433 patients, 94 physicians, 73 nurses/specialized therapists , 152 spiritual care givers and psychologists. Invitation to participate were distributed via link among the professional members of the PRIO working group of the German Cancer Society and the members of self-help groups organized within the German self-help association for cancer patients (Haus der Krebsselbsthilfe …	752	752			nationwide	no	2020	NA	any (most often reported head, neck, breast)	any	NR	any	any						Patients: ↔ difficulties to get individual therapies, ↑ fears regarding own therapy (staff reported), ↑ fear therapy breaks or waiting times ↑ burden on mental health Staff: ↑ time and efforts for convincing patients to undergo treatment, ↑ requests to stop the on-going therapy, ↑ mental stress (patients reported), ↑ burden on mental and physical health, ↑ difficulties in accessing facility's res…	↑ self-isolation, mental stress and fears regarding their therapy: confusion and uncertainty due to the public discussion of COVID-pandemic and its management. ↑ mental stress: 1. contact lock at hospital, 2. during the lock down most offers of support were closed, even self-help groups did not meet and digital support is no adequate substitute. ↑ difficulties in accessing resources due to less r…	Other factors: self-reported data, evaluation of other groups (patient -> staff, staff -> patient)	The presented personal views and experiences allow focusing the discussions about heath care systems during the on-going pandemic. Support for health care workers, as much routine as possible in oncology services, and transparency in information will be the keys for good management in futural situations of crisis.	pandemic management: adaptation of organizational processes
KDS	primary study 1	10	Dienemann	2021	Dienemann 2021	Collateral effects of the SARS-CoV-2 pandemic on oncologic surgery in Bavaria	yes (no conflict)	peer-reviewed	observational	administrative	hospital Bavaria	no		quantitative	It is not known how the SARS-COV-2 pandemic has changed the surgical volume in tumor patients.	patients	In this retrospective study, data were collected from hospital discharge data of three Bavarian university hospitals.	NR (absolute no. surgeries / year reported)		3	Munich Tech Uni (Klinikum rechts der Isar der Technischen Universität München), Erlangen (Universitätsklinikum Erlangen), Regensburg Uni Hospital	Bavaria	yes	2020	2017-2019	gastrointestinal, colorectal, hepato-pancreato-biliary, peritoneal, endocrine	treatment	hospital	in-patient	surgery	↓ surgery				pandemic stage, institution type	2020 vs. 2017-2019: 1. ↓ oncological surgical volume -7.6% (↓ in 2 centers but ↑ in 1 centre), 2. ↓ volume temporarily associated with COVID incidence and ICU capacity	↓ in overall oncological surgical volume in 2020 due to COVID and non-COVID factors	COVID factors: 1. fears of an overburdened health system, 2. lack of protective equipment, 3. reassignment of staff to COVID wards, 4. patient reluctance, 5. pandemic management per centre. Other factors: 1. new law on minimum volume thresholds for HPB surgery that redirected surgeries to larger centres to assure insurance coverage, 2. surgical spectrum per centre (centre-dependent deficits in so…	The comparison with pre-pandemic years showed a decline in oncologic surgeries in 2020, which could have an impact on lost life years in non-COVID-19 patients. This decline was very different in subgroups which could not be solely explained by the pandemic.	patient outcomes: 1. avoidable cancer deaths: whether postponing urgent oncologic treatment resulted in worse outcomes, 2. (other than COVID) factors for fluctuations in surgery volumes (patient characteristics, hospital location and coverage)
KDS	primary study 2	11	Diers	2021	Diers 2021	Fewer Operations for Cancer in Germany During the First Wave of COVID-19 in 2020	no	peer-reviewed	observational	administrative	insurance BARMER	no		quantitative	In this study we analyzed billing data from the BARMER Ersatzkasse (one of Germany’s leading providers of statutory health insurance) as regards tumor surgery from April to October 2020 in comparison with the preceding year.	patients	We analyzed data from 9 million insurance scheme members from January 2017 through October 2020. We included ICD codes and associated procedural codes for tumor surgery			NR	nationwide	nationwide	no	2020	2017-2019	any	treatment	any	any	surgery	↓ surgery (overall reduction in 2020 but trend towards incease after restrictions lifted)				pandemic stage, cancer type, sociodemographics	2020 vs. 2017-2019: ↓ overall cancer surgery volumes especially in patients older than 70 than in those younger than 70; interrupted time series analysis model: stable surgery rates during 2017-2019, ↓ in 2020 (overall surgery volumes and for individual surgeries of lung, breast, colon, and rectal cancers). ↑ trend from April 2020 for all surgeries except for rectal cancers	↓ overall surgeries during the pandemic, trend towards ↑ surgeries indicates a potential catch-up effect after the lockdown	COVID factors: pandemic stage Other factors: falling incidence for different tumor types over time (due to other reasons than COVID), cancer type, sociodemographics	In sum, further to the direct effects of COVID-19 on the health of the population, we observed a concomitant fall in oncological operations. This affected in particular patients with tumor disease who are treated with surgery at an early stage and in whom after a delay to their treatment resection with a curative intent is not possible.	patient outcomes: extrapolation of insurance data (10% of the population) to the whole population of Germany
KDS	primary study 1	12	Diers	2022	Diers 2022	Cancer diagnosis is one quarter lower than the expected cancer incidence in the first year of COVID-19 pandemic in Germany: A retrospective register-based cohort study	yes (no conflict)	peer-reviewed	observational	administrative	insurance BARMER	no		quantitative	We aimed to investigate this further (decrease in new cancer diagnoses as well as cancer therapy and screenings due to the COVID pandemic) by performing a novel registry-based analysis of insurance claim data from BARMER, Germany’s second largest health insurance provider.	patients	Data on all BARMER patients with International Classification of Diseases code C0 – C9 for malignant neoplasms and D0 – D4 for benign lesions were included. The median age was 66 years, and 58.6% were female	161050		NR	nationwide	nationwide	no	2020-2021	2017-2019	any	diagnosis, treatment	any	any	any invasive, surgery, chemotherapy, radiation	↓ incidence (any type and cancers detected by screening) ↓ treatment (invasive interventions, surgery, chemo- and radiation therapies for any stage and metastases)				cancer type, cancer stage, sociodemographics	2020-2021 vs. 2017-2019: ↓ overall cancer incidence (-23.06%) especially in the age group 18-49 years (-26.98%) and in females (-24.18%). ↓ newly diagnosed malignant (-19.9%) and benign (-66.46%) cancers (largest ↓ in breast, gastrointestinal, melanoma). ↓ invasive interventions, chemo- and radiation therapies for tumors (26.28% less tumor-related invasive interventions, 19.05% less chemotherapie…	↓ incidence of cancer types with an overall good prognosis if detected and diagnosed early (especially in the younger age group 18-49) probably due to temporary delays in screening and patient avoidance of treatment	Other factors: 1. selection bias due to socio-economic factors associated with insurance status, 2. cancer stage at the time of diagnosis, 3. cancer type and cancer stage, 4. sociodemographics	In conclusion, besides the direct impact of COVID 19 on health, there seems to be major collateral damage associated with the under-diagnosis of other medical conditions. The incidence of cancerous and precancerous lesions is 23.3% lower than expected. This mainly affects precancerous lesions and cancer types with an overall good prognosis if diagnosed early and for which screening programs have …	patient outcomes: if there could be an increase in cancer mortality in several years (especially in preventable cancers with screening programs) due to the pandemic
KDS	primary study 1	13	Donath, ADMIN	2021	Donath 2021	Effects of the SARS-CoV2-Lockdown on Pediatric Care in the Rhine-Main Area	no	peer-reviewed	observational	administrative	hospital Hesse	no	online	quantitative	The effects of the severe acute respiratory syndrome coronavirus 2 (SARS-CoV-2) pandemic and lockdown on pediatric diseases and care are not well characterized in Germany.	patients, healthcare professionals	To investigate the effects of the lockdown on pediatric medical care in the Rhine-Main area, a survey asking 115 pediatricians and an analysis of the inpatient admissions at the Department for Children and Adolescents Goethe-University, Frankfurt in April 2020 compared to April 2019 was performed.	65 pediatricians	65	1	Frankfurt	Hesse	yes	2020	2019	any childhood	any, diagnosis	hospital, general practice	any	NR	↓ any care (less consultations, hospital admissions, longer length of stay) ↔ or ↓ diagnoses (less first diagnoses)				diagnosis stage (first or any)	HOSPITAL DATA: 2020 vs. 2019: ↓ patient consultations (-40% pediatritian survey and -30% hospital administration data), ↓ hospital admissions oncological disorders -22.1%, ↓ first diagnoses -36.4%, ↔ overall oncological diagnoses, ↑ number of case mix points in the Diagnosis-Related Groups (DRG) system in pediatric oncology, ↑ length of stay oncology SURVEY: ↓ patient consultations (-40% pediatri…	↓ consultations due to COVID overestimated in the survey, ↓ consultations but ↑ mixed point diagnoses indicates more severe disease progression requiring hospitalization if consultations avoided, ↑ length of hospital stay probably due to COVID (patients kept between chemotherapy sessions in the hospital to prevent getting COVID)	COVID factors: fear of infection with COVID at hospital, hesitation of doctors to recommend inpatient hospital admissions, Other factors: self-report data, diagnosis stage (first or any)	The lockdown in April 2020 resulted in significantly fewer visits to pediatricians in general practice and hospital admissions, especially for acute respiratory tract infections. The health and economic consequences are discussed.	patient outcomes: long term negative effects and collateral damage in pediatric care of the lockdown; pandemic management: adaptation of organizational processes to prevent changes in care for chronically ill
KDS	primary study 1	13	Donath, SURVEY	2021	Donath 2021 (survey data)	Effects of the SARS-CoV2-Lockdown on Pediatric Care in the Rhine-Main Area	no	peer-reviewed	observational	survey	survey	no	online	quantitative	The effects of the severe acute respiratory syndrome coronavirus 2 (SARS-CoV-2) pandemic and lockdown on pediatric diseases and care are not well characterized in Germany.	patients, healthcare professionals	To investigate the effects of the lockdown on pediatric medical care in the Rhine-Main area, a survey asking 115 pediatricians and an analysis of the inpatient admissions at the Department for Children and Adolescents Goethe-University, Frankfurt in April 2020 compared to April 2019 was performed.	65 pediatricians	65	1	Frankfurt	Hesse	yes	2020	NA	any childhood	any	hospital, general practice	any	any			↓ any care (consultations -40% pediatritian survey vs. -30% hospital administration data)	↑ workload	cancer stage	HOSPITAL DATA: 2020 vs. 2019: ↓ patient consultations (-40% pediatritian survey and -30% hospital administration data), ↓ hospital admissions oncological disorders -22.1%, ↓ first diagnoses -36.4%, ↔ overall oncological diagnoses, ↑ number of case mix points in the Diagnosis-Related Groups (DRG) system in pediatric oncology, ↑ length of stay oncology SURVEY: ↓ patient consultations (-40% pediatri…	↓ consultations due to COVID overestimated in the survey, ↓ consultations but ↑ mixed point diagnoses indicates more severe disease progression requiring hospitalization if consultations avoided, ↑ length of hospital stay probably due to COVID (patients kept between chemotherapy sessions in the hospital to prevent getting COVID)	COVID factors: fear of infection with COVID at hospital, hesitation of doctors to recommend inpatient hospital admissions, Other factors: self-report data, cancer stage	The lockdown in April 2020 resulted in significantly fewer visits to pediatricians in general practice and hospital admissions, especially for acute respiratory tract infections. The health and economic consequences are discussed.	patient outcomes: long term negative effects and collateral damage in pediatric care of the lockdown; pandemic management: adaptation of organizational processes to prevent changes in care for chronically ill
KDS	primary study 1	14	Eckford	2021	Eckford 2021	The COVID-19 Pandemic and Cancer Patients in Germany: Impact on Treatment, Follow-Up Care and Psychological Burden	no	peer-reviewed	observational	survey	survey	yes	online	quantitative	We conducted a cross-sectional online survey in Germany (July 2020–June 2021) to assess the frequency of changes to cancer care among cancer patients and to explore the psychological impact of the pandemic writ large.	patients	Study participants were cancer patients recruited consecutively after they sent an email inquiry regarding their illness to the Cancer Information Service (Krebsinformationsdienst, KID) of the German Cancer Research Center (Deutsches Krebsforschungszentrum, DKFZ). Inclusion criteria were a confirmed cancer diagnosis, permanent residence in Germany, and age 18 or older. Sample: 76% female, age: 63…	621	621			nationwide	no	2020-2021	NA	any	any, treatment, aftercare	any	any	any			↓ any care (fear of therapy changes) ↔ treatment ↓ psychosocial, aftercare ↑ mental burden		pandemic stage, cancer stage, sociodemographics, insurance type	13% change in treatment or care in 2020: follow-up care after treatment (56%), monitoring during treatment (29%), psychological counseling (20%); change in treatment independent of sociodemographic and clinical factors, but most often reported for follow-up care (after first treatment or further treatments) and least reported for initial care (during first diagnosis or treatment phase); perceived…	cancer care was delievered as planned, COVID impact on follow-up care	COVID factors: timing of data collection (after the first lockdown in Germany- different restrictions during the pandemic have changed over time and possibly affected cancer care differentially) Other factors: self-report data, convenience sample, perceived changes, sociodemographic factors, clinical factors, insurance type (some patients may view patient care with statutory health insurance as “…	Results showed that the majority of cancer patients in our study did not experience a change in their cancer care. However, the level of anxiety and psycho-social burden of cancer patients during the pandemic was high throughout the study period. Our findings underscore the need for health care services and policy makers to assess and to attend cancer patients’ medical needs, with added emphasis …	patient outcomes: impact of prioritization on patients’ psychological and social well-being.
MK, KDS	primary study 1	15	Erdmann, REGISTRY	2021	Erdmann 2021	Impact of the COVID-19 pandemic on incidence, time of diagnosis and delivery of healthcare among paediatric oncology patients in Germany in 2020: Evidence from the German Childhood Cancer Registry and a qualitative survey	yes (no conflict)	peer-reviewed	observational	survey	cancer registry (German Childhood Cancer Registry), survey	no	online	quantitative	We investigated the impact of the COVID-19 pandemic on incidence, time of diagnosis and delivery of healthcare among paediatric oncology patients in Germany in 2020.	patients, healthcare professionals	quantitative: 2482 newly diagnosed cases of childhood cancer of age 0 to 17, reported to the German Childhood Cancer Registry (GCCR) throughout the year 2020 with comparison to the years 2015-2019 qualitative: heads of 12 paediatric haematology oncology units with at least 100 patients treated during 2015-2019	NR		NR		nationwide	no	2020	2015-2019	any childhood	diagnosis	paediatric haematology-oncology units	any	NR						2020 vs. 2015-2019 (absolute numbers and age-standardised incidence rates in children 0-17 years): ↑ newly diagnosed cases (all months except May), ↑ incidence rates across all diagnostic groups, age strata and geographical regions Survey results: ↔ presentation, diagnostic procedures and start of cancer treatment, ↓ psychosocial supportive care and non-urgent appointments, ↓ access for individua…	1. stronger variations in incident cases across diagnostic groups due to smaller sample size, 2. high numbers of leukaemia and lymphoma diagnoses in July and August could indicate a small effect of catching up with diagnosis (higher numbers in comparison with the months before) 3. disruptions in the availability of healthcare services only mild and heterogeneously reported, if disruptions were re…	COVID factors: 1. greater parental attention (children at home) 2. greater doctor awareness (faster diagnosis due to fear of infection with COVID) Other factors: 1. reporting delays and entry into the register 2. lack of information about disease stage at diagnosis	We found no indications of severe adverse effects of the COVID-19 pandemic on diagnosis and delivery of healthcare among children with cancer in Germany. The underlying reasons of the increase in incidence rates remain speculative. Continued close monitoring of incidence patterns may shed light on the underlying reasons of the present increase and contribute to understanding disease aetiology.	patient outcomes: 1. Analyses by stage could give important indications whether, the observed increase in cancer diagnoses was limited to diagnoses of early stages, 2. if COVID-19 pandemic-related social isolating periods may increase the incidence of childhood acute lymphoblastic leukaemia
MK, KDS	primary study 1	15	Erdmann, SURVEY	2021	Erdmann 2021 (survey data)	Impact of the COVID-19 pandemic on incidence, time of diagnosis and delivery of healthcare among paediatric oncology patients in Germany in 2020: Evidence from the German Childhood Cancer Registry and a qualitative survey	yes (no conflict)	peer-reviewed	observational	survey	survey	no	online	quantitative	We investigated the impact of the COVID-19 pandemic on incidence, time of diagnosis and delivery of healthcare among paediatric oncology patients in Germany in 2020.	patients, healthcare professionals	quantitative: 2482 newly diagnosed cases of childhood cancer of age 0 to 17, reported to the German Childhood Cancer Registry (GCCR) throughout the year 2020 with comparison to the years 2015-2019 qualitative: heads of 12 paediatric haematology oncology units with at least 100 patients treated during 2015-2019	NR	NR	NR		nationwide	no	2020	NA	any childhood	any, diagnosis, treatment	paediatric haematology-oncology units	any	any			↓ any care (appointments, access for accompanying individuals) ↔ diagnosis, treatment, ↓ psychosocial	↑ workload		2020 vs. 2015-2019 (absolute numbers and age-standardised incidence rates in children 0-17 years): ↑ newly diagnosed cases (all months except May), ↑ incidence rates across all diagnostic groups, age strata and geographical regions Survey results: ↔ presentation, diagnostic procedures and start of cancer treatment, ↓ psychosocial supportive care and non-urgent appointments, ↓ access for individua…	1. stronger variations in incident cases across diagnostic groups due to smaller sample size, 2. high numbers of leukaemia and lymphoma diagnoses in July and August could indicate a small effect of catching up with diagnosis (higher numbers in comparison with the months before) 3. disruptions in the availability of healthcare services only mild and heterogeneously reported, if disruptions were re…	COVID factors: 1. greater parental attention (children at home) 2. greater doctor awareness (faster diagnosis due to fear of infection with COVID) Other factors: 1. reporting delays and entry into the register 2. lack of information about disease stage at diagnosis	We found no indications of severe adverse effects of the COVID-19 pandemic on diagnosis and delivery of healthcare among children with cancer in Germany. The underlying reasons of the increase in incidence rates remain speculative. Continued close monitoring of incidence patterns may shed light on the underlying reasons of the present increase and contribute to understanding disease aetiology.	patient outcomes: 1. Analyses by stage could give important indications whether, the observed increase in cancer diagnoses was limited to diagnoses of early stages, 2. if COVID-19 pandemic-related social isolating periods may increase the incidence of childhood acute lymphoblastic leukaemia
MK, KDS	primary study 2	16	Erdmann	2022	Erdmann 2022	Temporal changes of the incidence of childhood cancer in Germany during the COVID-19 pandemic: Updated analyses from the German Childhood Cancer Registry	yes (no conflict)	peer-reviewed	observational	survey	cancer registry (German Childhood Cancer Registry)	no		quantitative	provide preliminary estimates for the incidence in 2021 for a continued evaluation of temporal changes of the incidence of childhood cancer in Germany during the COVID-19 pandemic	patients	complete cases of childchood cancer reported throughout the year 2020 and estimates for 2021			NR		nationwide	no	2020	2015-2019	any childhood	diagnosis	paediatric haematology-oncology units	any	NR	incidence ↑ overall 0-17 yrs	incidence ↑ leukaemia 2-6 yrs			pandemic stage, cancer type, sociodemographics, region	2020 vs. 2015-2019: ↑ incidence rates of childhood cancer overall (especially: lymphomas and tumours of the central nervous system), estimation 2021 vs. 2020: ↑ incidence rates of childhood cancer overall, ↔ incidence rates for acute myeloid leukaemia, Hodgkin lymphoma and CNS tumours, estimation 2021 vs. 2015-2019: ↑ incidence rates of cancer overall, leukaemia overall and lymphoid leukaemia ↓ i…	no signs of missed or delayed childhood cancer diagnoses in Germany throughout 2020 and 2021 1. increase of diagnosed cases due to: a) greater parental attention to early disease symptoms (cancer symptoms that mimic infectious symptoms lead to earlier presentation) b) doctor’s awareness during the COVID-19 pandemic; 2. improvements in completeness of reporting	COVID factors: pandemic stage, changes in location of care and reporting: relocation of children with CNS tumors from adult to pediatric units that use complete registration of cases unlike adult units Other factors: small sample size (childhood cancers are rare disorders), cancer type, age, region	NR	patients outcomes: information about disease stage at diagnosis
KDS	primary study 3	17	Schüz	2022	Schüz 2022	The impact of the COVID-19 pandemic on the future incidence of acute lymphoblastic leukaemia in children: Projections for Germany under a COVID-19 related scenario	yes (no conflict)	peer-reviewed	observational	registry	cancer registry (German Childhood Cancer Registry)	no		quantitative	The future impact of the lack of immunological training due to the closure of nurseries and other childcare facilities during the pandemic and restrictions in how many children were limited or even deprived from social contacts on acute lymphoblastic leukaemia (ALL) incidence	patients	As this model applies to acute lymphoblastic leukaemia (ALL) mainly occurring between ages 2 and 6 years, all projections relate to this age group only.			NR		nationwide	no	2020	2006-2019	any childhood	diagnosis	paediatric haematology-oncology units	any	NR						estimation 2020-2024 vs. 2006-2019 in children 2-6 years old: ↑ incidence of childhood acute lymphoblastic leukaemia (ALL)		COVID factors: 1. lack of immune system stimulation due to closures of childcare and social distancing 2. incomplete or incorrect data on childcare closures due to COVID
MK, AQ	primary study 1	18	Fauser	2022	Fauser 2022	Impact of the SARS-CoV-2 Pandemic on the Utilization of Cancer Rehabilitation: a Difference-in-Differences Analysis	no	peer-reviewed	observational	administrative	insurance Pension	no		quantitative	the aim of our analyses was to examined the extent to which cancer rehabilitations in Germany decreased due to the SARS-CoV-2 pandemic.	patients	Insured persons who have applied for non-post-acute rehabilitations or post-acute rehabilitations in 2019 or 2020 and who are entitled to Ca-rehab-benefit § 15 (insured persons of working age) and 31 (pensioners/family members) SGB VI.	260041		NR	nationwide	nationwide	no	2020	2019	any (most often breast, female genital organs, colon, prostata and urological)	aftercare	rehabilitation	rehabilitation	NR	↓ rehabilitation					2020 vs. 2019: ↓ Utilization of oncological rehabilitation	1. utilization especially low in April 2020 when the Federal Parliament declared an epidemic emergency. 2. decline could be due to adjusted approval practice and changes in occupancy specifications. 3. pandemic measures result in lower occupancy capacities and restriced patient admission 4. disruption of pre-rehabilitative access pathways. 5. decline in oncological in-patient care 6. decline of r…	COVID factors: pandemic stage Other factors: results depend on state (east,west), gender, applicant group (§ 15 or 31) and type of rehabilitation (non-post-acute, post-acute)	The analyses show a pandemic-related decline in cancer rehabilitations, especially in cancer rehabilitation services for pensioners. Failure to seek medical rehabilitation, through which physical and psychological recovery and relief from disease and treatment side effects can be achieved, will have a lasting impact on the participation for many cancer survivors. Repeated monitoring of work abili…	patient outcome: do personal factors influence the decline of rehabilitations? Why do people refrain from seeking medical rehabilitation in pandemic times? More qualitative studies for motivation and information about rehabilitation pandemic management: flexibilization of the treatment offer, temporary adjustment of the rehab therapy standards, consideration of new pre-rehabilitative access pathw…
KDS	primary study 1	19	Gremke	2022	Gremke 2022	Impact of the Coronavirus Disease 2019 (COVID-19) Pandemic on Cervical Cancer Screening in Gynecological Practices in Germany	yes (no conflict)	peer-reviewed	observational	administrative	insurance Statutory Health	no		quantitative	the aim of this cross-sectional study was to analyze the impact of the COVID-19 pandemic on Cervical Cancer Screening (CCS) in gynecological practices in Germany	patients	The basis of the analysis was the Uniform Evaluation Standard (EBM) of the Statutory Health Insurance Scheme. This cross-sectional study included all women aged 20 years with at least one CCS (clinical and cytological examination) in 223 gynecological practices in Germany during the period 2018–2021.	223 practices		223	nationwide	nationwide	no	2020-2021	2018-2019	cervical cancer	diagnosis	practice	out-patient	NR	↓ screening (gynecological clinical and cytological examination)				sociodemographics	2020-2021 vs. 2018-2019: ↓ cervical cancer screening, clinical examination, cytological examination in gynecological practices in Germany in all age groups; largest ↓: -25.6% screening and -25% clinical examination in women aged 20–34, -61.8% cytological examination in women aged 50 or older	↓ cervical cancer screening in the youngest age group despite recommendation for a yearly screen in this group due to COVID pandemic	COVID factors: reduced screening capacities due to the lack of staff and pandemic-related supply shortages of consumables and reagents (e.g., for HPV PCR), leading to reduced laboratory testing volumes and capacities Other factors: alcohol, tobacco consumption, socioeconomic status, clinical status (e.g., HPV status, anamnestic data)	We found a statistically and clinically relevant decrease of patients receiving CCS in gynecological practices in Germany. This finding is even more exceptional because the new screening algorithm with direct invitations for each patient started in 2020 and was supposed to lead to a higher number of patients in its first years. However, the observed decline in the detection of cervical precancer …	patient outcomes: improving the resilience and equity of CCS during the ongoing pandemic, longitudinal research studies are needed to analyze the consequences of COVID-19-related suspension on the newly organized German CCS program with regard to screening factors such as women’s age and socioeconomic status; pandemic management: screening programs
KDS	primary study 1	20	Griewing	2022	Griewing 2022	Impact of the COVID-19 Pandemic on Delivery of Gynecology and Obstetrics Services at a Maximum Care University Hospital in Germany	no	peer-reviewed	observational	administrative	hospital Hesse	no		quantitative	Therefore, we evaluated the impact of the pandemic on monthly inpatient and outpatient case numbers and the associated ICD and DRG codes, in order to identify any shortcomings in the care provided.	patients	retrospective analysis of data relating to inpatient and outpatient cases that received treatment from 2016 to 2020. We used QlikView, the hospital’s internal performance monitoring program, to evaluate the data from 9487 cases from the gynecology department and 19597 cases from the obstetrics department	9487 and 19597		1	Marburg	Hesse	yes	2020	2016-2019	breast, ovary	diagnosis	hospital	any	NR	↓ diagnosis (most types, some types increased)				cancer type, cancer stage	2020 vs. 2016-2019: ↓ diagnosis: C50 malignant neoplasm of breast -7%, D24 benign neoplasm of breast -8%, C56 malignant neoplasm of ovary -4%, ↑ diagnoses D27 benign neoplasm of ovary +7%, D05 ductal carcinoma in situ +35%, ↔ financial performance indicators (obstetrics clinic stable economic performance, while the gynecology clinic was subject to the changing dynamics of the pandemic)	COVID-factors: restrictions on elective surgery programs in Germany: ↓ elective surgery (gynecological tumors) vs. ↔ acute care (obstetric services), ↓ in initial cancer diagnoses, presents a critical risk to quality of care and to the rate of mortality associated with cancer	COVID factors: hospital COVID management plan, patient hesitation Other factors: hospital location, cancer type and stage	The location-specific decrease in C50 and C56 diagnoses is concerning, and needs to be assessed from an epidemiological perspective. The impact of the pandemic on case numbers is also reflected in the financial performance indicators.	patient outcomes: future impact of delaying gynecological surgery and initial diagnoses potentially made at a later stage, will only become clear in the coming years through epidemiological monitoring and analysis, pandemic management: impact of pandemic measures on financial performance of hospitals and surgery planning
KDS	primary study 2	21	Griewing	2022	Griewing 2022	Chronological development of in‑patient oncology in times of COVID‑19: a retrospective analysis of hospitalized oncology and COVID‑19 patients of a German University Hospital	yes (no conflict)	peer-reviewed	observational	administrative	hospital Hesse	no		quantitative	The goal of this study is to examine the chronological development of hospitalized oncology and COVID-19 patients, and compare effects on oncology sub-disciplines for pre-pandemic (2017–19) and pandemic (2020–21) years in the setting of a German university maximum care provider.	patients	Data were retrospectively retrieved from the hospital performance controlling system for patient collectives with oncological main (nOnco) and COVID-19 secondary diagnosis (nCOVID-19), 45.4% female (mean age 64) and 54.5% male (mean age 66)	27.919		1	Marburg	Hesse	yes	2020-2021	2017-2019	any	any	hospital	in-patient	NR	↓ hospitalizations (most decline in cancer types detectable by screening)				pandemic stage, cancer type	2020-2021 vs. 2017-2019: ↓ oncology hospitalizations (−4% for 2020 and − 2.5% for 2021), maximum decline in monthly hospitalized oncology patients amounts to −19% (May 2020, first lockdown) and −21% (December 2020, second lockdown), most decline in cancer types for which screening is available (e.g., female and male genital cancers)	↓ cancer hospitalizations follow a trend with ↑ COVID hospitalizations and lockdown periods	COVID factors: lockdown, contact restrictions, discovery of new virus variants Other factors: hospital location and multicentric data comparison, cancer type	The results confirm a decline in hospitalized oncology patients for the entire pandemic in the setting of a maximum care provider. Imposed lockdown and contact restrictions, rising COVID-19 case numbers, as well as discovery of new virus variants have a negative impact on hospitalized treated oncological patients.	pandemic management: the effects of lockdown and new virus variants on cancer care
MK, AQ	primary study 1	22	Gschnell	2021	Gschnell 2021	COVID-19-Lockdown Impacts Medical Care – A Retrospective Analysis of the First Wave at a University Outpatient Clinic in Spring 2020	yes (no conflict)	peer-reviewed	observational	administrative	hospital Hesse	no		quantitative	In this study, the influence of the lockdown in spring 2020 on the number of patients in a dermatological university outpatient clinic was analyzed and compared with the corresponding periods of the previous years 2018 and 2019.	patients	sample consits of 5742 patients, who appeared at the Marburg University Hospital Dermatology Outpatient Clinic or canceled an existing appointment in 2018, 2019 and 2020.	5742		1	Marburg	Hesse	yes	2020	2018-2019	skin	any	clinic	out-patient	NR	↓ any (less appointments and first introductions during lockdown, lower patient age)				pandemic stage	2020 vs. 2018-2019:↑ cancelled appointments at the beginning of the lockdown in 2020, ↓ cancelled appointments after relaxations, ↓ First-time introductions, ↓ Average age of patients	1. cancelled appointments by patient rather than university outpatient clinic. 2. more cancellations due to policital measures and daily media reporting. 3. older patients' reluctance to present to the clinic indicates: diagnostic and therapeutic delays, poorer prognosis and increased incidence of advanced stage patients 4. restriction for accompaniment especially for elderly people	COVID factors: pandemic stage, fear of the pandemic Other factors: patient age, retrospective data	The results of the study showed a decrease in the willingness of patients with dermatological diseases to introduce themselves during the lockdown. Illnesses could remain undetected for longer and, as a result of the later start of treatment, lead to more severe disease courses and poorer therapeutic options. Especially in patients with malignant diseases, this can lead to a poorer prognosis	pandemic management (adaption or organisational processes) patient outcomes: impact of cancellations of non-medically urgent interventions on health
MK, KDS	primary study 1	23	Haier	2022	Haier 2022	Decision Conflicts in Clinical Care during COVID-19: A Multi-Perspective Inquiry	yes (no conflict)	peer-reviewed	observational	survey	survey	yes	paper	quantitative	The aim was to identify and characterize professional groups at specific risk for decisional uncertainty and conflicts during the pandemic, as well as factors that modulate this susceptibility.	patients, healthcare professionals	Six different versions of the questionnaire specifically adapted for different target groups were used (patients, physicians, nurses in oncology and psychiatry). The Sample consists of 1231 participants from 11 hospitals (university and non-university). Inclusion for healthcare professionals were active involvement in clinical treatment or decision making in oncology or psychiatry during the pand…	1231	1231			nationwide	no	2020-2021	NA	any	any	hospital	any	any			↓ any care (low satisfaction with information) ↔ treatment (decision uncertainty, treatment changes, delays) ↔ mental burden	↔ clinical management (clinical processes, resources, delays) ↑ workload		based on the majority of responses PROFESSIONALS: ↔ modifications in clinical management in the oncology physician and nurses group, ↔ decisional uncertainty in the oncology professionals group, ↔ anxiety, depression and loneliness in the professionals group ↑ decisional conflicts and burden in the professionals group, ↑ workload for oncology healthcare professionals due to the pandemic situation…	1. majority of oncology physicians reported no or small modifications, oncology nurses reported as many changes as no changes (answers balanced), 2. majority of patients had no decisional uncertainty, the majority of oncology physician and nurses had a little up to somewhat decisional uncertainty and somewhat up to a lot decisional conflicts, which result in somewhat to a lot of burden, 3. younge…	other factors: age, stakeholder in entity group, availability of professional information, modification of own decisions, burden due to distress, own condition stress, pandemic workload	Decisional uncertainty and conflicts during the COVID-19 pandemic were independent of the actual pandemic load. Vulnerable professional groups for the perception of a high number of decisional dilemmas were characterized by individual perception and the psychological framework. Coping and management strategies should target vulnerability, enable the handling of the individual perception of decisi…	patient outcomes: if individual coping strategies, antagonizing factors and the psychological environments of professionals may act as determinants of the vulnerability to decisional dilemmas pandemic management: extensive burnout prevention among vulnerable groups
MK, KDS	primary study 2	24	Haier	2022	Haier 2022	Decision Conflicts in Clinical Care during COVID-19: A Patient Perspective	yes (no conflict)	peer-reviewed	observational	survey	survey	yes	paper	quantitative		patients		540	540			nationwide	no	2020-2021	NA	any	any	hospital	any	any						based on the majority of responses PATIENTS: ↔ required treatment modification due to pandemic conditions, ↔ anxiety, depression, stress and loneliness, ↔ treatment decisions due to specific pandemic-related criteria, ↓ satisfaction with available information	1. decisional uncertainty and distress due to anxiety, depression, stress, loneliness and not enough information available 2. cancer patients might be already adapted to these high risks and decisional challenges because of the underlying disease, and additional impact by pandemic-specific aspects has lower effect	other factors: gender, age, disease stage, educational level, distance regulations, own infection risk, information availability, treatment side effects and complications, treatment reponse, no separation of oncology and psychiatry patients, psychological status	In patients, the COVID-19 pandemic induced specific decisional uncertainty and distress accompanied by intensified stress and psychological disturbances. Determinants of specific vulnerability were related to female sex, younger age, education level, disease stages and perception of pandemic-related treatment modifications, whereas availability of sufficient pandemic-related information prevented…	patient outcomes: more research about psychological status as predictors as well as consequences of the pandemic-specific decisional dilemma, pandemic management: sufficient information management, transparency (communication about uncertainty)
MK, KDS	primary study 3	25	Haier	2022	Haier 2022	Differences in Stakeholders’ Perception of the Impact of COVID-19 on Clinical Care and Decision-Making	yes (no conflict)	peer-reviewed	observational	survey	survey	yes	paper	quantitative	Different perceptions of patients, nurses, and physicians on consequences regarding clinical management, decisional criteria, and burden were compared.	patients, healthcare professionals	540 patients, 322 physicians and 369 nurses in the sample. In the oncology area: 834 patients, rest psychiatry	1231	1231			nationwide	no	2020-2021	NA	any	any	hospital	any	any						based on the majority of responses: ↑ workload for oncology healthcare professionals, ↔ clinical processes and resources, ↔ delays in treatment	1.more workload reported more often from nurses than physician. Main reason: more hygiene, 2. biggest changes in prevention and psychosocial care (mean answer: somewhat changes) 3. patients observed less problems in healthcare processes, ressources and quality of care than healthcare professionals (especially nurses)		All of the groups share concerns about the impact of the COVID-19 pandemic on healthcare management and clinical processes, but to very different extent. The perception of changes is dissociated in projection towards other stakeholders. Specific awareness should avoid the dissociated impact perception between patients and professionals potentially resulting in impaired shared decision-making.	pandemic management: special training for professionals, shared decision making that is based on stakeholders’ perspectives of pandemic impact, evaluation of perception dynamics over the course of a pandemic and ist relationship to incidence development
MK, KDS	primary study 1	26	Hajek	2021	Hajek 2021	Determinants of Postponed Cancer Screening During the COVID-19 Pandemic: Evidence from the Nationally Representative COVID-19 Snapshot Monitoring in Germany (COSMO)	yes (no conflict)	peer-reviewed	observational	survey	survey	yes	online	quantitative	Because nationally representative studies describing postponed cancer screenings and identifying its determinants in Germany are lacking, our aim was to close this gap in knowledge.	patients	data from COVID-19 Snapshot Monitoring (COSMO). recruitment based on an online-panel matching distribution of gender, age and federal state, March to July 2020, The analytical sample included 974 individuals (mean age was 45.9 years, SD: 16.5 years; 18 to 74 years).	974	974			nationwide	no	2020	NA	any	diagnosis	screening facilities	out-patient	screening			↓ screening (postponed)		pandemic stage, sociodemographics	11.3% postponed cancer screenings between March and July 2020 (trend to postpone if: female, aged 30-49, less education, having children under 18, residence in small city, self-employed, with chronic disease; postponed independent of location in Germany, marriage, living, and migration status), the likelihood of postponed cancer screening was positively associated with higher negative affect rega…	1. only 11.3% postponed screenings (more likely by older people), 71.7% had no screening pending, 13.2% attended as planned 2. majority of answers had no screening appointment (if these answers were excluded approximately 46% postponed screening), 3. less younger participants postponed screening (could be due to low number of screenings offered to this age group)	COVID factors: fear of COVID-19 Other factors: sociodemographics, age, proportion who had an appointment, health status (e.g., poor health), screening frequency offered to different age groups	Study findings showed that one out of ten individuals postponed cancer screenings during the COVID-19 pandemic. We determined two correlates of them (age and affect regarding COVID-19). Individuals with an increased likelihood of postponed cancer screenings should be specifically addressed.	patient outcomes: 1. link between affect regarding COVID-19 and postponed cancer screenings during the COVID-19 pandemic, 2. individuals aged 75 years and above should be examined in future studies, 3. future longitudinal studies
MK, KDS	primary study 1	27	Harke	2020	Harke 2020	To defer or not to defer? A German longitudinal multicentric assessment of clinical practice in urology during the COVID-19 pandemic	yes (no conflict)	peer-reviewed	observational	survey	survey	yes	online	quantitative	This study aims to give an insight to the urological situation and changes in surgical capacities, therapeutic and deferral strategies and management of staff and patients since the COVID-19 outbreak in Germany.	healthcare professionals	27 urological departments in Germany with focus on laparoscopic/robotic surgery	27	NR			nationwide	no	2020	NA	uro‑oncologic	treatment	oncology center, hospital	in-patient	surgery, radiotherapy			↓ treatment (postponed when less urgent) ↓ surgery (low-risk stage) ↔ surgeries, radiotherapy advanced stage		pandemic stage, cancer type, cancer stage	↓ oncological procedures (e.g urothelial cancer treatment), ↓ surgeries for upper tract urothelial, penile and testicular cancer, ↔ surgeries for more advanced tumor constellations, ↑ postponement of less urgent cancer therapies, ↑ prostatectomies for advanced prostate cancer	1. more prostatectomies for advanced cancer stages could be due to a delay in less urgent cancer therapies, 2. less surgical treatment could be due to patients postponing consultations because of fear of infection	COVID factors: pandemic stage Other factors: selection bias (department focus on robotic surgery), cancer type and stage	The German urological landscape has changed since the outbreak of COVID-19 with a significant shift of high priority surgeries but also continuation of elective surgical treatments. While screening and staff protection is employed heterogeneously, the number of infected German urologists stays low.	patient outcomes: influence of varying states and hospital policies, elucidate individual patient results before, during and after pandemic, death rates pandemic management: changes in practice patterns and patient management
MK, KDS	primary study 2	28	Harke	2022	Harke 2022	Lessons learned after one year of COVID-19 from a urologist and radiotherapist view: A German survey on prostate cancer diagnosis and treatment	yes (no conflict)	peer-reviewed	observational	survey	survey	yes	online	quantitative	longitudinally evaluate changes in PCa treatment strategies in urological and radiotherapy departments in Germany (overlap between both Harke studies most likely)	healthcare professionals	sample consists of 27 urological departments and 20 institutions specializing in radiotherapy. Survey was performed in 2020-2021. Participants were asked to evaluate the csituation in 2020-201 (e.g., report patient volumes) relative to 2019.	(47) overlap with study 1	NR			nationwide	no	2020-2021	NA	uro‑oncologic	treatment	oncology center, hospital	in-patient	surgery, radiotherapy						↑ overall number of radiation and surgery for prostata cancer, ↓ weekly reported number of radiation and surgery for prostata cancer (during first and second wave), ↓ radiation and surgery for low-risk patients during first wave, ↑ radiation and surgery for low-risk patients during second wave, ↔ radiation and surgery for intermediate to high-risk patients during first wave, ↓ radiation and surge…	1. increase of overall number vs decrease of weekly reported number over the year could be due to data collection only on five representative days per month (selection bias) or the interim increase between the peaks, 2. delays in radiation therapy for intermediate to high-risk patients only at the beginning, recovered until the second wave, 3. EAU recommended a delay of screening and diagnostic e…	Other factors: 1. bias of the selected weeks 2. low reponse rate 3. the differences in the German federal healthcare system: the medical landscape in Germany (with 16 federal states and varying types of patient care (academic, nonacademic, private hospitals and practices).	While the diagnosis and therapy of PCa were affected in both waves of the pandemic, the interim increase between the peaks led to a higher total number of patients in 2020 than in 2019. Recommendations regarding prioritization and fractionation routines were implemented heterogeneously, leaving unexplored potential for future pandemic challenges.	pandemic management: heterogeneous implementation of the recommendations regarding patient prioritization in care, evidence-based guidelines to protect patients and staff during pandemic scenarios
MK, KDS	primary study 1	29	Heimes	2021	Heimes 2021	Consequences of the COVID-19 Pandemic and Governmental Containment Policies on the Detection and Therapy of Oral Malignant Lesions—A Retrospective, Multicenter Cohort Study from Germany	yes (no conflict)	peer-reviewed	observational	administrative	hospital nationwide	no		quantitative	this multicenter cohort study aimed to investigate a potential screening delay and its consequences in patients with oral cancer (OC) during the pandemic.	patients	patients with a histopathological confirmed diagnosis of oral cancer who were initially diagnosed within march to november 2018 - 2020 from the oral and maxillofacial surgery departments in Mainz, Kiel and Berlin. Data of patients who were first diagnosed with OC during different periods were collected, especially in terms of OC incidence, tumor stage/entity and time to intervention. The periods …	653		3	Mainz, Kiel, Berlin Medical Department	Berlin, North Rhine Westphalia, Schleswig Holstein	no	2020	2018-2019	oral	diagnosis, treatment	oral and maxillofacial surgery departments	any	NR	↔ all diagnoses (stage IV: less during restrictions, more after restrictions lifted) ↔ treatment (time to treatment shorter during restrictions and same after restrictions lifted)				pandemic stage, cancer stage region	2020 vs. 2019: ↔ cancer diagnoses per year ↔ distribution of cancer cases for all T-classifications in the period from march until june, ↓ distribution of cancer cases for stage IV in the period from march until june (trend only), ↑ distribution of cancer cases for T4 and stage IV in the period from june until november, ↓ time to intervention by internal diagnosis in the period from march until j…	1. no significant difference of diagnosis due to small sample, 2. increase in early tumor stages in Mainz could be due to delay in screening, which could be a result of practices closures, 3. time to treatment decreased due to cancer being characterized as essential surgery that cannot be delayed and more medical staff were available due to postponed elective surgeries	COVID-factors: pandemic stage, practices closures, fear of infection Other factors: retrospective design, sample size, seasonal influence on admissions, choice of states, region, cancer stage	While there was no overall higher incidence of OC, we found closure of practices during LD to possibly delay cancer diagnosis. Therefore, measures must be taken to identify patients at risk and to ensure basic healthcare, especially in the context of dental screening measures.	pandemic management: telemedicine, education about screening and its crutial role
AQ, KDS	primary study 1	30	Hölzel	2022	Hölzel 2022	Estimation of the Risk of Progression of Breast Cancer After the COVID-19 Lockdown	yes (no conflict)	peer-reviewed	observational	registry	cancer registry (German Breast Cancer Screening Program)	no		quantitative	The objective of this work is to estimate how many patients developed metastases as a result of the five week disruption to the screening program and how many additional deaths are to be expected.	patients	No sample, modelling based on registry data	NA		NR		nationwide	no	2020	2018	breast	prognosis	any	any	NR		survival rate ↓			cancer type, cancer stage	estimation: ↓ survival rate if care delayed by 5 weeks 21 additional deaths if screening delayed by 5 weeks 71 additional deaths if surgery delayed by 5 weeks 17 additional metastases after 15 years if therapy delayed by 5 weeks	earlier detection = higher 15 year survival rate	COVID factors: influence on patient behavior, healthcare processes Other factors: tumor size and type	If neoadjuvant therapy is delayed, the primary tumor can seed further and prevalent metastases cannot be eradicated. Simultaneous therapies yield better results because shifts to therapeutic components can be avoided that way.Regarding everyday healthcare it needs to be borne in mind that the risk of metastasis depends on the size of the tumor and that especially for large tumors the time lag bet…	patient outcomes: How the pandemic affects patients' behavior? pandemic management: How the pandemic has delayed healthcare processes?
KDS	primary study 1	31	Hunger	2022	Hunger 2022	Impact of the COVID‑19 pandemic on delays in surgical procedures in Germany: a multi‑center analysis of an administrative registry of 176,783 patients	yes (no conflict)	peer-reviewed	observational	administrative	hospital nationwide	no		quantitative	While extensive data are available on the postponement of elective surgical procedures due to the COVID-19 pandemic for Germany, data on the impact on emergency procedures is limited.	patients	anonymized case-related routine data of a Germany-wide voluntary hospital association (CLINOTEL association) of 66 hospitals	66 hospitals		66	voluntary hospital association (CLINOTEL association)	nationwide	no	2020-2021	2019-2020	colorectal	treatment	hospital	in-patient	surgery	↓ surgery				cancer type	2020-2021 vs. 2019-2020: ↓ surgical volume in colon cancer (-7.7%), rectal cancer (-5.8%), ↓ number of resections in colon cancer (-11.2%)	↓ in surgical volumes lower than expected based on prediction modeling	COVID factors: patient hesitation, use of other treatment methods to prevent emergency treatment, Other factors: administrative data, hospital size, cancer type	Compared to the previous year period, the number of patients in general and visceral surgery decreased by 22.7% in the first pandemic year. At the procedure level, a decrease of 14.8% was observed for elective procedures and 6.0% for emergency procedures. COVID-19 infections in general surgical patients are rare (0.6% prevalence), but associated with high mortality (21.8%).	pandemic management: estimation of a backlog of surgeries
MK, KDS	primary study 1	32	Jacob	2021	Jacob 2021	Impact of the COVID-19 Pandemic on Cancer Diagnoses in General and Specialized Practices in Germany	yes (no conflict)	peer-reviewed	observational	administrative	hospital Disease Analyzer database	no		quantitative	the aim of this retrospective study was to investigate the impact of the coronavirus disease 2019 (COVID-19) pandemic on cancer diagnosis in general and specialized practices in German	patients	sample includes patients >18 years old with at least one visit to one of 1660 practices in Germany between January and May 2019 and January and May 2020, which were newly diagnosed with all types of cancer. Practices included general, gynecology, ear, nose, and throat (ENT), dermatology, and urology practices.	102009		1660	nationwide	nationwide	no	2020	2019	any	diagnosis	general and specialist practices	out-patient	NR	↓ diagnosis				pandemic stage, cancer type, institution type, sociodemographics	2020 vs. 2019: ↓ new cancer diagnoses in general practices and in specialized practices (dermatology, gynecology, and ENT), in almost all sex and age groups with the exception of men and women aged 18–40 years (but only in single months and probably due to low numbers). Skin and the respiratory and intrathoracic organs were were most impacted differences by type of practice: ↔ new cancer diagnose…	1. patient fear of infection, 2. delays of non-urgent care services in hospital and primary care settings, 3. significant decrease of cancer diagnoses mainly in march and april during lockdown	COVID factors: fear of infection, changes in diagnoses over time (related to COVID-measures and pandemic development over time) Other factors: gender, age, low statistical power for some cancer types due to low number of practices and low case volumes, clinical context (e.g., type of symptoms, delay between the onset of symptoms and the diagnosis of cancer and cancer staging at diagnosis), practi…	Together, these data show that the COVID-19 pandemic had a significant negative impact on cancer diagnosis in Germany, highlighting the need for public health measures improving the management of cancer in this country during this ongoing pandemic	pandemic management: 1. patient education on COVID and cancer symptoms (increase awareness of low risk of infection when protective measures are respected), 2. provision of teleconsultations with primary care physicians, 3. patient and health system delays patient outcomes: unclear if and how delays contrbute to increased mortality
MK, KDS	primary study 2	33	Jacob	2022	Jacob 2022	Decrease in the number of patients diagnosed with cancer during the COVID‑19 pandemic in Germany	yes (no conflict)	peer-reviewed	observational	administrative	hospital Disease Analyzer database	no		quantitative	Therefore, this retrospective study aimed to compare the number of patients newly diagnosed with cancer in general and specialized practices in Germany between April 2020–March 2021 and April 2019–March 2020.	patients	sample includes patients > 18 years old with at least one visit to one of 1403 general and specialized practices in Germany in April 2020–March 2021 and April 2019–March 2020 which were newly diagnosed with cancer. Specialized practices included gynecology (n=234), dermatology (n=92) and urology (n=84) and general practies (n=994) had to deliver data continuously between April 2018 and March 2021…	overlap with study 1		1403	nationwide	nationwide	no	2020-2021	2019	any	diagnosis	general and specialist practices	out-patient	NR	↓ diagnosis				cancer type, institution type	2020-2021 vs. 2019-2020: ↓ new cancer diagnoses in all types of practice (significant in general practices (− 7.1%), affected almost all sex and age categories, particularly pronounced for skin cancers differences by type of practice: ↓ new cancer diagnoses in general practices, ↔ new cancer diagnoses in specialized practices, difference by type of cancer: ↓ skin cancer ↔ male and female genital …	skin cancer were affected the most, 1. increase could be due to disruption in screening, 2. activity of general and specialized practices, 3. patients fear of infection could result in delayed and avoided medical care	Other factors: selection of practices, data from practices may differ from hospital data, sociodemographic characteristics (e.g., employment, income and health insurance status), cancer type	The COVID-19 pandemic has been associated with a decrease in the number of patients newly diagnosed with cancer in general and specialized practices in Germany. Public health interventions are urgently warranted to mitigate the deleterious effects of this health crisis on cancer diagnosis	pandemic management: 1. analyze the medium-term impact of the COVID-19 pandemic on cancer diagnosis in other settings and countries, 2. more research to better characterize the factors involved in the decreased cancer diagnoses
MK, KDS	primary study 1	34	Jördens	2021	Jördens 2021	Impact of the COVID-19 Pandemic on Consultations and Diagnoses in Gastroenterology Practices in Germany	yes (no conflict)	peer-reviewed	observational	administrative	hospital Disease Analyzer database	no		quantitative	The aim of this study was to investigate the impact of the COVID-19 pandemic on consultations and diagnoses in gastroenterology practices in Germany	patients	sample includes patients aged ≥18 years with at least one visit to one of 48 gastroenterology practices in Germany between April and September 2019 and April and September 2020. cancer patients with ICD code C15-C26	12864		48	nationwide	nationwide	no	2020	2019	gastrointestinal	any	gastroenterology practices	out-patient	NR	↓ any (consultations, cases: less during restritions, more after restrictions lifted)				pandemic stage, sociodemographics	2020 vs. 2019: ↓ patient visits (for any reason) at gastroenterology practices, age-dependent reductions (especially 70 or older) Q2 2020 vs. Q2 2019: more gastrointestinal cancers (+14%) Q3 2020 vs. Q3 2019: less gastrointestinal cancers (-8%)	1. not significant trend of increased numbers of cancer patients per practices in 2nd quarter, 2. differences in the 3rd quarter of the year were smaller than in the 2nd quarter (slightly decreased), 3. increased number of cancer cases due to less use of the health care system (patients were advised to use the health care system only in urgent cases at the beginning of the pandemic)	COVID factors: changes in consultation behavior following the pandemic development Other factors: misclassification or missing coding for individual diagnoses, socioeconomic status and lifestlye factors, disease severity (eg, stage of diagnoses), case numbers in in-patient setting, selection of practices, consultation behavior (e.g, reduction at practices but increase as in-patients in hospitals)…	Our data show that the pandemic changed patients’ behavior with respect to the health care system. Using the example of German gastroenterology practices, we show that the number of consultations as well as the number and range of diagnoses have changed compared to the same period in 2019	patient outcomes: statistic methods like time-series analyses required to study this topic
MK, AQ	primary study 1	35	Justenhoven	2022	Justenhoven 2022	The impact of the Corona pandemic on reported data relating to cancer diagnoses, therapy, and follow-up—analyses from the Rhineland–Palatinate Cancer Registry	yes (no conflict)	peer-reviewed	observational	registry	cancer registry (Rhineland Palatinate Cancer Registry)	no		quantitative	To what extent was patient care limited due to the pandemic and what could patients and physicians possibly expect in terms of outstanding treatments in the coming months and years.	patients	reporting figures of the cancer registration in Rhineland Palatinate of the years 2018, 2019,2020 and 2021.	NR		NR		Rhineland Palatinate	yes	2020-2021	2018-2019	any	diagnosis, treatment, aftercare	any	any	surgery, radiotherapy, systemic	incidence ↓ surgery ↓ radiation ↔ systemic ↔ aftercare ↓ or ↔				pandemic stage, institution type	2020-2021 vs. 2018-2019: ↓ cancer diagnosis, ↓ cancer surgeries ↔ radiation therapy and systemic therapy (e.g. chemotherapy or targeted therapy) ↔ follow-up examinations 2020 vs. 2018/2019: ↓ 8% less diagnoses and surgeries 2020 vs. 2018/2019: ↔ system and radiation therapies, aftercare 2021 vs. 2018/2019 and 2020: ↓ less diagnoses, surgeries and aftercare	1. greater declines of diagnosis, operations and follow-up examinations in 2021 compared to 2020 due to possible reporting delay. 2. high COVID-19-related utilization of hospitals while the private practice sector, in which system, radiotherapies and follow-up examinations are predominantly performed, was significantly less affected.	COVID factors: pandemic stage Other factors: reporting delays (caution in interpreting 2021 data), care provider type (hospital vs. practice)	The results of our analyses support the suggestion that there may be an increased number of cancer diagnoses in the coming years - with an increased proportion of advanced tumors. The analyses also indicate that all diagnosed tumors were treated without major limitations despite the pandemic.	patient outcomes: evaluation of individual tumor entities
RME, AQ, KDS	primary study 1	36	Kaltofen	2022	Kaltofen 2022	Changes in gynecologic and breast cancer diagnoses during the first wave of the COVID‑19 pandemic: analysis from a tertiary academic gyneco‑oncological center in Germany	yes (no conflict)	peer-reviewed	observational	administrative	hospital Bavaria	no		quantitative	Careful observation of trends in an academic gyneco-oncological context appears important to identify potential negative developments.	patients	all patients diagnosed with gynecologic or breast cancer (including in situ stages) who presented to our academic center at LMU Munich (invasive cancer cases in 2019 in total: n=509) between January and June 2020 compared to the same period in 2019. We analyzed the case number of gynecologic and breast cancer diagnoses in the period from January to June 2020 compared to 2019 and during the period…	327 newly diagnosed gynecologic and breast cancer cases 01-06.2020		1	Munich LMU	Bavaria	yes	2020	2019	gynecologic, breast	diagnosis	academic tertiary center for gynecologic and breast cancer at the LMU Munich University Hospital	any	NR	↓ diagnoses (new diagnoses, higher tumor stages, more cases with tumor-associated symptoms, lower age at first diagnosis)					2020 vs. 2019: ↓ new diagnoses gynecologic -10% and breast cancer -12% ↑ trend towards higher tumor stages (N+/M1 or FIGO III–IV) ↑ cases with tumor-associated symptoms +12%. ↓ median age at first diagnosis from 56.6 to 54.7 (not significant)	general decrease in diagnoses of primary cancers during the lockdown periods in 2020 due to COVID-19 pandemic for gynecologic and breast cancer cases	COVID factors: delay in detection or initial hospital presentation of primary cancers; great uncertainty in the population directly after the first German COVID-19 cases; routine checkups should be postponed and a pronunciation of telemedicine was demanded during the first pandemic wave according to authorities’ recommendations; suspension of the mammography screening invitations from March 26th …	This analysis illustrates the anticipated general decrease in diagnoses of primary cancers during the lockdown periods in 2020 due to COVID-19 pandemic for gynecologic and breast cancer cases	patient outcomes: re-evaluation of our secondary prevention strategies and their logistics; danger of missing the frst important step when treating a malignant disease: an early diagnosis
RME, KDS	primary study 1	37	Kapsner	2020	Kapsner 2020	Reduced Rate of Inpatient Hospital Admissions in 18 German University Hospitals During the COVID-19 Lockdown	yes (no conflict)	peer-reviewed	observational	administrative	hospital MIRACUM group	no		quantitative	To describe the change of care in the German COVID-19 lockdown phase by comparing the counts of inpatient hospital admissions and admissions related to specific clinical situations during the first 9 weeks (i.e., March 16 to May 17, 2020) of the German COVID-19 lockdown phase with the counts of corresponding timeframes in 2018 and 2019	patients	Inpatient hospital admission, with a discharge date present at the time of data retrieval	52,356 inpatient hospital admissions for the adjusted weeks 0 to 3 (after lockdown accouncement on March 16, 2020); 59,877 inpatient hospital admissions for the adjusted weeks 4 to 7 (after lockdown accouncement)		18	MIRACUM consortium	nationwide	no	2020	2018-2019	lung, brain	treatment	hospital	in-patient	surgery	↓ surgery				cancer type	2020 vs. 2018: ↓admissions for lung cancer surgeries -8.8% ↓admissions for (malignant) brain tumor surgeries -14.7% 2019 vs. 2018: ↑ admissions for lung cancer surgeries +10.8% ↓admissions for (malignant) brain tumor surgeries -8.1%	change in admission pattern due to the pandemic	Other factors: small number of cancer admissions, large variability in admissions and beds among the 18 participating hospitals, sociodemographic characteristics (age, gender), the catchment area of the respective hospitals, or different availability and distribution of specialist departments at the participating hospitals, administrative (claims) data, cancer type	Hospital admission rates in Germany were substantially reduced following the national COVID-19 lockdown. Notably, these reductions included critical clinical situations in which deferral is expected to severely impair quality of life and clinical outcomes.	pandemic management: delineate how appropriate medical care of critically ill patients can be maintained during a pandemic patient outcomes: global and local effects as well as their interactions on admissions patterns
RME, MK	primary study 1	38	Kirchberg	2021	Kirchberg 2021	Influence of the First Wave of the COVID-19 Pandemic on Cancer Care in a German Comprehensive Cancer Center	no	peer-reviewed	observational	administrative	hospital Saxony	no		quantitative	To evaluate the effect of the first wave of the COVID-19 pandemic on tumor board presentations in a high-volume tertiary referral center (the German Comprehensive Cancer Center NCT/UCC Dresden)	patients	All cases of malignant gastrointestinal tumor entities that were presented to their tumor board during the specific time period (2014 - 2020)	7263		1	Dresden	Saxony	yes	2020	2014-2019	gastrointestinal	diagnosis	hospital	any	NR	↓ or ↔ tumor board presentations (more curative and palliative presentations, more primary tumors, local recurrent tumors, and metastases, less curable cases)				pandemic stage, cancer type, cancer stage, care type	2020 vs. 2017,2019: ↔ overall tumor board presentations, non significant trend ↓ 2020 vs. 2015,2016,2018: ↓ overall tumor board presentations, 2020 vs. 2014-2019: ↑ presentation rate across all tumor entities, ↑ curative and palliative presentations, ↑ presentations of primary tumors, local recurrent tumors, and metastases 2020 vs. 2019: ↔ presentation rate across all tumor entities (year compari…	1. reduction in curable cases of esophagealand colorectal cancer due to reduction in endoscopies during the pandemic 2. less cases because university hospitals receive many external referrals of patients, whose mobility were restricted due to the pandemic	COVID factors: reduction in diagnostic, reduced mobility of patients, pandemic stage Other factors: small sample size, cancer type and stage, care type	The impact of the COVID-19 pandemic on the presentation of oncological patients in a CCC in Germany was considerable and should be taken into account when making decisions regarding future pandemics	pandemic management: Additional capacity to address the backlog of diagnostics and therapy might have the potential to minimize deaths. Evidence-based prioritization of patient groups for whom a delay would result in the highest loss of life-years warrants consideration (Decision models) patient outcomes: stage shift caused by the COVID-19 pandemic, rate of tumor board presentations as a surrogat…
RME, LS, MK	primary study 1	39	Kleemann	2022	Kleemann 2022	Impact of the Covid-19 pandemic on melanoma and non-melanoma skin cancer inpatient treatment in Germany – a nationwide analysis	no	peer-reviewed	observational	administrative	hospital nationwide	no		quantitative	The aim of this study was to investigate skin cancer cases and surgeries in a nationwide inpatient dataset in Germany	patients	All skin cancer inpatient cases in Germany were registered from 1 January 2019 until 30 September 2021 in this study (time observed: 18.03.2019 -17.03.2021)	248479		NR	nationwide	nationwide	no	2020-2021	2019	skin	any, treatment	hospital	in-patient	surgery	↓ any (less cases) ↓ surgery				cancer stage	after march 2020 vs. before march 2020: ↓ skin cancer cases (especially in situ tumors), ↓ surgical procedures, ↓ inpatient cases of malignant melanoma that received sentinel lymph node surgery (only 3% decrease)	1. concomitant decrease in skin cancer cases with the increasing Covid-19 hospitalization rate, 2. with relaxations of restrictions in the first wave, the cases increased again, 3. increase in cases treated in maximum-size hospitals and decrease in medium-size hospitals, 4. cumulative deficit of inpatient treatments because the case numbers did not increase above the prepandemic level after the d…	COVID factors: hospitalization rate, contact restriction, fear of infection Other factors: hospital size, large proportion of censored cases in the prepandemic cohort, hospital types, gender, age, capacity limitations, priorization effect, only in-patients, retrospective data, cancer stage	Hospital admissions and surgical procedures decreased persistently since the beginning of the pandemic in Germany for skin cancer patients. The higher decrease in NMSC cases compared to MM might reflect a prioritization effect	patient outcomes: does the major backlog og skin cancer patients lead to a poorer patient outcome in the future?, qualitative prognostic data from tumor registries pandemic management: shift of surgeries to the outpatient setting or lower incidences due to the excess mortality in the population at risk
RME, MK	primary study 1	40	Kourtidis	2022	Kourtidis 2022	Effects of the COVID-19 Pandemic on Head and Neck Cancer Stage and Treatment Duration	no	peer-reviewed	observational	administrative	hospital Berlin	no		quantitative	To assess the efficacy of oncologic healthcare during the COVID-19 pandemic on patients with head and neck squamous cell carcinoma (SCC) in a tertiary university hospital in Germany	patients	94 patients with newly diagnosed head and neck squamous cell carcinoma	94		1	Berlin Charite	Berlin	yes	2020-2021	2019	head, neck	diagnosis	hospital	any	NR	↔ diagnosis (stages and intervals to treatment)				cancer stage	after march 2020 vs. before march 2020: ↔ symptom-to-diagnosis interval, non significant trend ↑, ↔ intervals from diagnosis to treatment and treatment initiation to end of treatment, ↔ distribution of T-and N-stages, ↑ distant metastatic diseases, ↑ surgical procedures with free-flap reconstruction	1. slight prolongation in the intervall between diagnosis and treatment reflecting limitations in primary care or a change in patients’ behaviour, 2. surgery has lower risk of infection as a five-to-six week chemoradiation regime (longer period for possible contamination)	Other factors: small sample size, location (only Berlin), cancer biology, differentiation grade, retrospective design, cancer stage	This study suggests the consistent diagnostic and therapeutical performance of the tertiary oncologic healthcare in Berlin, Germany, despite the challenges that patient care units faced during the COVID-19 pandemic.	patient outcomes: 1.A probable causative relationship for metastatic disease and the pandemic could be explored in larger trials by considering additional intrinsic factors, like cancer biology and differentiation grade, 2. more multi-center, prospective studies to clarify the consequences of the pandemic on a global scale pandemic management: 1. establishing pandemic protocols and implementing t…
MK, KDS	primary study 1	41	Kuhlen	2020	Kuhlen 2020	The effects of the COVID-19 pandemic and lockdown on routine hospital care for other illnesses	no	peer-reviewed	observational	administrative	hospital nationwide	no		quantitative	We report on the extent of the altered healthcare reality in 310 hospitals of the Quality Medicine Initiative (Initiative Qualitätsmedizin—IQM) during the lockdown	patients	patients with lung, colorectal, stomach, breast, bladder and prostata cancer from 310 IQM hospitals up to the 19 April 2020.	20941		310	IQM hospitals	nationwide	no	2020	2019	lung, colorectal, stomach, breast, bladder, prostata	any	hospital	in-patient	NR	↓ any (less cases, shorter length of stay)				cancer type	2020 vs. 2019: ↓ case numbers for all cancer types, ↓ length of stay for all cancer types	1. hospitals with COVID-19 patients stopped admissions of non-COVID patients, 2. less diagnoses due to closed practices or hospital areas	COVID-factors: fear of infection, ward and practice closures Other factors: cancer type	NR	patient outcomes: study with representative data from all hospitals, further research on the precise reasons for and consequences of the observed decrease.
MK, KDS	primary study 1	42	Matuschek	2020	Matuschek 2020	Measures of infection prevention and incidence of SARS-CoV-2 infections in cancer patients undergoing radiotherapy in Germany, Austria and Switzerland	yes (no conflict)	peer-reviewed	observational	survey	survey	yes	online	quantitative	The aim of this manuscript is to investigate the impact of ROI protocols and performance on daily practice in the high-risk cancer patients during this pandemic.	healthcare professionals	83 radiation oncology institutes of the German Society for Radiation Oncology (DEGRO)	83	NR			nationwide	no	2020	NA	any	any	radiation institute	any	any			↓ any care (patient volume)			↓ caseload (patient volume)	could be due to postponing radiotherapy or because of the inclusion of benign tumors (more cancellations)	other factors: type of hospital (non-university vs university), selection bias (low response rate), cancer stage (postponed when low risk), treatment type	Most ROIs reported a deep impact of SARS-CoV-2 infections on their work routine. Modification and prioritization of treatment regimens and the application of protective measures preserved a well-functioning radiation oncology service and patient care.	pandemic management: adaption or organisational processes patient outcomes: higher mortality among SARS- CoV-2-positive cancer patients
MK, KDS	primary study 1	43	Medenwald	2022	Medenwald 2022	Shift of radiotherapy use during the first wave of the COVID-19 pandemic? An analysis of German inpatient data	yes (no conflict)	peer-reviewed	observational	administrative	hospital MIRACUM group	no		quantitative	To assess the change in inpatient radiotherapy related to COVID-19 lockdown measures during the first wave of the pandemic in 2020	patients	claims data from 14 university hospitals. Sample consists of patients with ICD C00-13,C32,C53 who were hospitalized between January and August 2018-2020	9365		14	MIRACUM consortium	nationwide	no	2020	2018-2019	head, neck, cervical	any, treatment	hospital	in-patient	surgery, radiotherapy	↓ or ↔ any ↓ or ↔ surgery ↓ or ↔ radiotherapy				pandemic stage, cancer type	2020 vs. 2018-2019: cervical cancer: ↓ admissions ↓ radiotherapy admissions -23.92% ↑ surgery-related admissions +20.48%. head and neck cancer: ↑ admissions ↑ radiotherapy admissions +13.84%, ↓ surgery-related admissions -11.28% cervical: 2018-2019 vs 2020: ↓ overall radiotherapy fractions ↓ incidence rates of megavoltage radiation therapy, ↓ radiotherapy admissions w/o surgery, w/o brachytherapy…	change in admission due to alternating chemotherapy regimens. proportion of cases treated in an in- or outpatient setting might have changed due to diagnositc delays with more advanced cases cervical: 1.high priority of surgical cancer treatment at a time of reduced capacity for elective interventions, 2.delayed decrease of radiotherapy-related hospitalizations due to fewer screening or intended …	COVID factors: fear of infection, preference for non-surgical treatments during the lockdown, change in proportions of in- vs. outpatient cases, change in hospitalization patterns (e.g.,, shorter but repeated hospitalizations) Other factors: capacities of hospital, diagnostic delays, overlapping of cases, decreasing hospital admissions during holidays, alternating chemotherapy regimens can affect…	Related to the COVID-19 lockdown in an inpatient setting, radiotherapy for HNC treatment became a more frequently applied modality, while admissions of CC cases decreased	patient outcomes: valid data on the effects of a delayed treatment in cervical cancer, difference between non-university and university hospitals, consideration of out-patients, impact of alternated fractionation/dose concepts, studies with stricter and more finely granulated separation between therapy categories
MK, KDS	primary study 1	44	Michalowsky	2020	Michalowsky 2020	Effect of the COVID-19 lockdown on disease recognition and utilisation of healthcare services in the older population in Germany: a cross-sectional study	yes (no conflict)	peer-reviewed	observational	administrative	hospital Disease Analyzer database	no		quantitative	We aimed to describe the utilisation of physician consultations, specialist referrals, hospital admissions and the recognition of incident diseases in Germany for this age group during the COVID-19 lockdown	patients	data from the Disease Analyzer database (IQVIA) from 2.45 million older patients aged 65 or older for the time period January - May 2019 and 2020. Sample consists of any patients	NR		NR	nationwide	nationwide	no	2020	2019	any	diagnosis	general and specialist practices	out-patient	NR	↓ diagnosis					2020 vs. 2019: ↓ diagnosed incident cancer -16% sensitivity analysis: 2020 vs. 2017-2019: ↓ diagnosed incident cancer -12%	1. decline in the utilisation of physician services and the number of specialist referrals, 2. fewer appointments of older patients out of fear of infection, 3. more remote telephone or video consultation, which makes disease detection more difficult	COVID factors: fear of infection, Other factors: less accurate data documentation during pandemic, double reporting if patients seeked care at mutliple providers, other factors like influenza that affect general practitioner admissions	The data suggest that organisational changes were adopted quickly by practice management but also raise concerns about the maintenance of routine care. Prospective studies should evaluate the long-term effects of lockdowns on patient-related outcomes	pandemic management: adaption or organisational processes within physicians’ practice to allow care of older people patient outcomes: existence and strength of an impact on the older population, if diagnostic delays lead to adverse patient-related outcomes, consequences of COVID-19 social distancing measures on mental health
MK, KDS	primary study 1	45	Piontek	2021	Piontek 2021	Documented new cases of cancer in the clinical cancer registries of the German state of Saxony during the COVID-19 pandemic.	yes (no conflict)	peer-reviewed	observational	registry	cancer registry (Saxony Cancer Registry)	no		quantitative	On the basis of these data, our aim was to explore how the number of new cases of cancer changed during the first wave of the COVID-19 pandemic	patients	all cancer cases between 2017 and 2020 reported to Saxonys clinical cancer register (all ICD C and D Codes expect C44 and D04), which were >18 years old	NR		NR		Saxony	yes	2020	2017-2019	any	diagnosis	any	any	NR	incidence ↓ or ↔				cancer type, sociodemographics, region	2020 vs. 2017-2019: ↓ new cancer cases -6%, invasive and in-situ (observed vs. expected based on modeling), cancer types: colorectal, skin, breast, lung (prostate diagnoses as expected), largest reductions especially in hotspot COVID regions	1. fewer cases during lockdown (most severe for malignant neoplasms) due to: a) fewer visits to physicians out of feared infection, b) decreased utilization of statutory health insurance services, c) decrease and postponement of diagnostic examinations, d) screening restrictions 2. greatest difference in reported cases for colorectal cancer, 3. fewer cases reported in regions with higher infectio…	COVID factors: lockdown, infection rate, fear of infection, appointments and screening postponed other factors: age, gender, region in Germany, reporting delays, cancer type	NR	paient outcome: impact on treatment, long-term patient survival
MK, KDS	primary study 1	46	Reichardt	2020	Reichardt 2020	Decreased Incidence of Oncology Admissions in 75 Helios Hospitals in Germany during the COVID-19 Pandemic	yes (no conflict)	peer-reviewed	observational	administrative	hospital Helios group	no		quantitative	We analyzed the number of oncology admissions to 75 German Helios hospitals during 2 time periods in 2020 and compared the data with the respective periods in 2019	patients	data from 75 hospitals from March-June 2019 and 2020, divided into two timepoints (before April 28 and after April 28). Include patients with ICD-Code C except for ICD-Codes C00-C14, C27-C29, C42-C44, C59, C69-C80 and C97	69000		75	Helios hospitals	nationwide	no	2020	2019	any	any	hospital	any	NR	↓ any (all admissions) ↔ any (admissions by cancer type)				pandemic stage, cancer type, cancer stage, sociodemographics, region	2020 vs. 2019: ↓ overall cancer admissions, any type (especially for age >75, at high volume hospitals and in states with high COVID-19 case volume), no differences by gender ↔ hospital admissions for malignant neoplasms of the male genital organs in the early period, ↔ hospital admissions for bone and soft tissue sarcoma in the later period	1. no change in sarcoma due to the fact that the vast majority of these patients are seen in one large sarcoma referral center in Berlin, 2. fewer admissions of elderly patients due to their higher personal health risk, 3. effect of hospital volume due to smaller numbers, 4. increase of admissions due to difficulty in getting appointments in out-patient practices and patients fear of infection	COVID factors: COVID-19 case volume, fear of infection, social distancing, closed patient practices Other factors: age, gender, hospital volume, hospital location, cancer type, cancer stage	For cancer diagnosis and treatment, we found a statistically significant decrease in hospital admissions in the range of 10–20% for both study periods in comparison to the previous year.	patient outcomes: 1. complex factors for the decline in hospital admissions,2. impact on long-term morbidity and mortality, 3. include university medicine, 4. investigate the relative impact of reduced outpatient diagnoses, limited hospital resources, or patients’ reservations and fears
MK, KDS	primary study 1	47	Riemann	2021	Riemann 2021	Collateral damage of the COVID‑19 pandemic: an alarming decline in critical procedures in otorhinolaryngology in a German university hospital	yes (no conflict)	peer-reviewed	observational	administrative	hospital Baden Württemberg	no		quantitative	The aim of this study was to analyze the influence of the pandemic on the number of otolaryngological procedures, particularly for critical diagnoses with potential negative effects due to prolonged symptom duration.	patients	data from all surgical procedures in the department of otorhinolaryngology, head and neck surgery from Januar 2018 until May 2020. Focus of this study was the time between January 2020 and May 2020, which was divided into "before March,16" and "after March, 16.	397		1	Freiburg	Baden Württemberg	yes	2020	2020	head, neck	diagnosis, treatment	hospital	any	surgery	↓ diagnosis ↔ surgery					after march 16, 2020 vs. before march 16, 2020: ↓ procedures for diagnosis of suspected malignancy -41% ↔ number of tumor operations	patients’ fear of SARS-CoV-2 infection could be greater in patients without a confirmed diagnosis than in patients for whom tumor surgery has already been indicated.	COVID factors: fear of infection, reduction in routine aftercare (follow-up appointments) Other factors: small sample size, single center (selection bias)	The decline in critical procedures in otorhinolaryngology as collateral damage of the COVID-19 pandemic is considerable and therefore alarming	pandemic management: need for comprehensive guidelines due to the high risk of ENT (ear, nose, and throat) procedures patient outcomes: consequences of reductions in aftercare on recurrence of cancer
SH, KDS	primary study 1	48	Rupa	2020	Rupa 2020	The Demand for Elective Neurosurgery at a German University Hospital during the FirstWave of COVID-19	yes (no conflict)	peer-reviewed	observational	administrative	hospital Hesse	no		quantitative	This single-center retrospective study aims to analyze temporal relationships of the first wave of the COVID-19 pandemic in Germany with the number of patients who sought and received elective neurosurgical treatment at a German university hospital.	patients	The Hospital Information System (HIS) was queried for daily outpatient numbers (ON) as scheduled in our appointment calendar and for daily numbers of EP at our neurosurgical department between 1 January 2020 and 30 June 2020.	345		1	Marburg	Hesse	yes	2020	2019	any	treatment	hospital	out-patient	surgery	↔ surgery (elective neurosurgery)					2020 vs. 2019: ↔ number of oncological elective neurosurgeries	Explanations for results in general (not oncological): patients' fear and political measures, such as the recommendation to postpone EP, indications for eletive procedures became stricter	COVID factors: fear of infection, closed out-patient practices Other factors: small sample size, single center (selection bias)	The beginning of the COVID-19 pandemic was correlated to an immediate and significant decrease in ON, and to a significant decrease in the number of EP performed. The subsequent increase in ON was delayed. Adequate measures to promote timely discharge of patients may become increasingly relevant as the pandemic proceeds. Although we observed a shift in the range of indications towards significant…	pandemic management: Adequate measures to promote timely discharge of patients and to avoid delays of necessary treatment in the future, adequate education of the public and digitalization of medical consultations. patient outcomes: A shift in the range of indication (more neurological deficiencies) was observed, care should be taken to avoid potentially deleterious delays of necessary elective t…
MK, KDS	primary study 1	49	Stang	2020	Stang 2020	A decline in cancer reporting by pathologists in North Rhine-Westphalia, Germany, during the COVID-19 lockdown.	no	peer-reviewed	observational	registry	cancer registry (North Rhine Westphalia Cancer Registry)	no		quantitative	provisionally estimate a potential effect of the lockdown on cancer detection, based on the number of cancer cases reported by pathologists	patients	data of the North Rhine-Westphalia State Cancer Registry on number of cases detected by pathology departments between January 2019 and September 2020	63956		NR		North Rhine Westphalia	yes	2020	2019	any	diagnosis	pathology departments	any	NR	detection ↓ or ↔				pandemic stage	2020 vs. 2019: temporary decrease in detected cases (proxy for cancer care, because detection includes new cases, but also follow-up treatment): ↓ Mean number of cases detected by pathology departments in April 2020 -21% ↔ recovery of cases: mean number of cases detected by pathology departments in September 2020	1. only temporary decrease -> number of cases reported recovered swiftly in May 2020, 2. increase in September could be due to a catch-up effect of the decrease in April 2020, 3. physicians and patients delaying confirmation of diagnosis, 4. less screening during lockdown, 5. overestimation of the decrease: analyses not only include new cases but also follow-up or progression reports	COVID factors: fear of infection, delay in confirmation of susopected diagnoses during lockdown, less screening, other factors: hospitalization rates	Our initial analyses are not sufficient to determine which factors explain this temporary decrease or to what extent. Detections by pathology departments are a suitable surrogate for assessing a temporary decrease in cancer care during lockdown, because they are almost always associated with oncology care.	patient outcome: effect of decreases in detections on incidence of different cancer types, treatment and stage distribution
MK, JS	primary study 1	50	Stöß	2020	Stöß 2020	The COVID-19 pandemic: impact on surgical departments of non-university hospitals	yes (no conflict)	peer-reviewed	observational	survey	survey	yes	online	quantitative	The aim of the survey was to determine the effects of COVID-19 on surgical care in non-university hospitals in Germany	healthcare professionals	sample consists of members of the Konvent der leitenden Krankenhauschirurgen (Convention of leading Hospital Surgeons, KLK), an association of chief surgeons in Germany, excluding surgeons from university hospitals. questions are not only for oncology care.	148	148			nationwide	no	2020	NA	any	any, treatment	hospital	any	surgery			↓ any care (less consultations) ↓ surgeries out-patient clinics		institution type	↓ surgeries in oncology out-patient clinics Reports from participants in % of the sample (change in % Mean±SD): The number of oncological patients in the consultation hours has… ↑ Increased - 8.1% (36.9±28.6) ↔ Remained the same - 30.4% ↓ Decreased - 54.1% (41.9±24.5)	1. fewer surgeries due to patients cancellations out of fear of infection, 2. could lead to a deterioration in the early treatment or the detection of recurrences and thus impair the quality of oncological treatment in surgery	COVID factors: fear of infection, early data collection (final impact unclear) other factors: institution type (outpatient treatment) - self-reported data, - decriptive design - collected data are based on subjective assessments and likert scale (mostely) - survey was conducted in an early phase of the COVID-19 pandemic - feedback and responding from the participants (e.g. reporting bias) / limit…	The first wave of the COVID-19 pandemic had a significant impact on surgical care in Germany. The reduction in the bed and the operating room capacity may have lead to considerable delays in urgent and semi-elective surgical interventions. In addition to the risk of worsening patient care, we anticipate severe financial damage to the clinics in 2020 and beyond. National and supranational planning…	pandemic management: far-reaching and consistent political measures, avoid complete shut down of elective surgeries, patient outcomes: 1. future development and final impact has to be evaluated in additional investiga- tions. 2. whether the reduction in surgical capacity and the discontinuation of operations will lead to a reduction in the quality of surgical care, 3. outcomes for oncological pat…
MK, KDS	primary study 1	51	Struck	2022	Struck 2022	Impact of COVID‑19 crisis on medical care of patients with metastasized uro‑oncologic disease under systemic cancer therapy: a multicenter study in German university hospitals	yes (no conflict)	peer-reviewed	observational	administrative	hospital nationwide	no		quantitative	Our multicentric study examined the impact of the COVID-19 crisis on the medical care of UO patients in German university hospitals receiving ongoing systemic anti-cancer treatment and to detect the delay of medical care, defined as deferred medical treatment or deviation of the pre-defined follow-up assessment.	patients	162 patients with metastatic disease between Januar - June 2020, >18 years old and received systemic anti-cancer treatment, university hospitals of Luebeck, Regensburg, Freiburg im Breisgau, Wuerzburg and Essen	162		5	Luebeck, Regensburg Uni Hospital, Freiburg im Breisgau, Wuerzburg, Essen	Schleswig Holstein, Bavaria, Baden Württemberg, North Rhine Westphalia	no	2020	none	uro‑oncologic	treatment, aftercare	hospital	any	NR	↓ treatment, follow-up (changed, delayed or cancelled)				cancer type, sociodemographics	treatment and follow-up (changed or postponed), especially in females and in renal and urothelial carcinoma 14.8% experienced a delay in systemic treatment of more than 2 weeks, especially blood tests were delayed or cancelled	1. tendency towards delays in immuno-oncologic and androgen deprivation therapy, but reported in minority 2. blood tests were delayed or canceled significantly more often in IO patients but with a small effect size 3. tendency towards delays in follow-up, but reported in minority	COVID factors: changes only related to first covid-lockdown Other factors: small sample size, cancer type, sociodemographics	Our data show that the COVID-19 pandemic impacted the medical care of UO patients, but deferment remained modest. There was a tendency towards delays in IO and ADT treatments in particular.	patient outcomes: more long-term data analyses, e.g. from cancer registers, are needed over the years, limit recruitment of patients to studies with presumably practice changing results, replace on-site monitoring with remote monitoring pandemic management: keep in touch with patients (telemedicine), structured campaigns to speed up digitalization, prioritization of medical care
MK, KDS	primary study 1	52	Teuscher	2022	Teuscher 2022	Effects of the COVID-19 pandemic on care of melanoma patients in Berlin, Germany: the Mela-COVID survey	no	peer-reviewed	observational	survey	survey	yes	paper	quantitative	Our aim was to assess the effects of the pandemic on treatment and appointments of patients with malignant melanoma based on a large skin cancer centre in Berlin, Germany, and identify reasons for, and impact factors associated with these changes.	patients	include >18 years old patients with diagnosis of invasive melanoma stage I-IV, treatment/examination /consultation between Januar 2019 and June 2020, data collection: may-june 2020		324			Berlin	yes	2020	NA	skin	any, treatment	cancer center	any	any			↓ or ↔ any care (postponed appointments at own request) ↔ treatment		pandemic stage, cancer stage, treatment stage	3.8% changes in ongoing treatment 14.8% postponements or cancellations of appointments mostly at own request for fear of COVID ↓less likely to postpone or miss appointments if in ongoing treatment ↑ more likely to postpone or miss appointments if high fear of COVID, COVID infection among close acquaintances, anxiety disorder or stage IV cancer	appointments missed or postponed: 1. at request of the patients out of fear of infection. 2. at request of practice: closure of practice, risk-benefit assessment, scarcity of ressources, infection of providers, 3. more likely to cancel if there is no current treatment	COVID factors: lockdown, fear of COVID other factors: status of treatment (ongoing vs. not started), self-reported data, cancer stage	Among our participants, treatment changes were rare and the proportion of missed/delayed appointments was rather small. The main reasons for delays/cancellations of appointments were anxiety and concern for COVID-19	pandemic management: telemedicine for optimizing care, instructing patients in-depth about prevention of COVID-19 and discussing individual trade-offs
MK, LS	primary study 2	53	Micek	2022	Micek 2022	Melanoma care during one year pandemic in Berlin: decreasing appointment cancellations despite increasing COVID-19 concer	no	peer-reviewed	observational	survey	survey	yes	paper	quantitative	Our aim was to assess its influence on treatment and appointments of melanoma patients after one year of pandemic.	patients	sample includes patients >18 years old with melanoma stage I-IV who received treatment/ consultation/ examinations in Vivantes Skin Cancer Center Berlin. Data collection was for two studies (one in 2020 and the follow-up study in 2021 which is the focus in this paper), medical history data obtained from medical records	366	366			Berlin	yes	2020-2021	NA	skin	any, treatment	cancer center	any	any						2021: ↔ treatment, ↔ appointments 2021 vs. 2020: less postponed/missed appointments in 2021	1. if alterations in appointments occur, it was most frequently follow-up visits on patients own request and for older patients with longer disease duration and a higher school degree, 2. patients with present tumor, which received treatment during the pandemic are more likely to keep appointments	COVID factors: local situation, fear of infection other factors: tumor manifestation, current treatment, concern to continue treatment, disease duration, school degree, age, selection bias (location), retrospective design	Pandemic-related changes were rare in our cohort and decreased over time despite increasing concern	pandemic management: maintaining regular treatment and follow-up schedules, supportive role of telemedicine, patient outcomes: impact of systemic cancer treatment on viral infections (risk factor?)
MK, KDS	primary study 1	54	Voigtländer	2021	Voigtländer 2021	The Impact of the COVID-19 Pandemic on Cancer Incidence and Treatment by Cancer Stage in Bavaria, German	no	peer-reviewed	observational	registry	cancer registry (Bavarian Cancer Registry)	no		quantitative	We set out to describe the effects of the first COVID-19 wave on incident cancer cases and cancer treatments. In particular, we focused on surgery for early-stage cancers (stage I).	patients	include all incident cancer cases and cancer treatments from the Bavarian Cancer Registry	NR		NR		Bavaria	yes	2020	2019	breast, prostate, colorectum, lung, skin	diagnosis, treatment	oncology center, hospital, out-patient facility	any	surgery, radiotherapy, systemic	incidence ↓ stage I or ↔ stage II-IV surgery ↓ or ↔ radiotherapy ↓ systemic therapy ↔				pandemic stage, cancer type, cancer stage	↓ total number of incident cases of stage I, ↔ total number of incident cases of stage II-IV, ↓ monthly incident cases of stage I in March, April and May, ↑ monthly incident cases of stage I in June, ↓ radiotherapy, ↔ systemic therapy (chemo-,hormone-, immuno- and targeted therapy), ↔ surgeries (stage independent), ↔ surgeries of stage I (for: breast, prostate and lung cancer), ↓ surgeries of sta…	even minor delays in the diagnosis and treatment of cancer may lead to worse outcomes	COVID factors: fluctuation in numbers (increase in cases in June following reductions in diagnoses in previous months/ potential delays in diagnoses) Other factors: selection bias, differences in reporting by different providers, cancer stage, cancer type	The research showed that incident cancer cases and cancer treatments in Bavaria, Germany, declined in the period January to September 2020 compared with 2019, although the reduction in incident cases was not significant. The incident cancer cases dropped particularly in April, while the highest decrease in treatments followed a month later, in May. The reductions were most pronounced for stage I …	pandemic management: public awareness campaigns to restore the uptake of screening and treatment
MK, KDS	primary study 1	55	Vu	2022	Vu 2022	Nationwide Survey of German Outpatient Gynecologic Oncology Practices during the Coronavirus Disease 2019 Pandemic: Reactions to the First Wave and Future Perspectives	yes (no conflict)	peer-reviewed	observational	survey	survey	yes	online	quantitative	We developed a survey to evaluate the management of gynecologic oncology patients.	healthcare professionals	sample consits of members of the Berufsverband Niedergelassener Gynäkologischer Onkologen in Deutschland e.V. (BNGO), a professional association of gynecologic oncologists in the outpatient sector.	54	54			nationwide	no	2020	NA	gynecologic	any, treatment	gynecologic pratices	out-patient	any			↓ any care (access to practices, patient volume, postponed appointments) ↔ treatment (prioritization of therapies, treatment, systemic therapies)	↓ clinical management (estimated financial losses) ↑ workload, ↑ mental burden		↔ no changes in care, prioritization of therapies, treatment schemes and prescribed systemic therapies ↓ access to the practices, ↓ number of patients, ↑ postponed appointments on part of the patients, ↑ workload for employees, ↑ perceived psychological burden and private stress among the staff, ↑ estimated mean financial loss of 21% for their institution for the fiscal year 2020	more stress due to increased workload to maintain care	other factors: self-reported data, treatment type, provider type (e.g., outpatient setting)	As most cancer patients in Germany are treated in an outpatient setting, a suitable reaction of oncology centers to the new circumstances was crucial to secure optimal treatment and patient care. Nevertheless, the low prioritization of mental health or distress of healthcare workers poses a serious threat to the maintenance of optimal medical care in further waves of the pandemic.	pandemic management: discuss solutions for stabilizing the mental health of the healthcare workers
MK, LS	primary study 1	56	Walter	2021	Walter 2021	Daily Routine and Access to Care: Initial Patient Reported Experiences at a German Lung Cancer Center during the COVID-19 Pandemic	yes (no conflict)	peer-reviewed	observational	survey	survey	yes	telephone	quantitative	In our study, we aimed to document the changes made to daily routines and access to health care as well as the physical and mental well-being of thoracic oncology patients at the Munich Lung Cancer Center during the first wave of the COVID-19 pandemic.	patients	ambulatory patients seen for thoracic malignancy at the lung cancer center in the 3-month period preceding the onset of the COVID-19 crisis.	67	67			Bavaria	yes	2020	NA	thoracic	any	thoracic oncology center	any	any			↓ any care (access to care) ↔ any care (fear of changes to cancer care)			↓ access to ambulatory respiratory- and physiotherapy, ↔ patient worries about their lung cancer care	limiting respiratory therapy due to the high production of droplets to control the spread of the sars-cov-2 infection	Other factors: self-reported data, treatment type	NA	pandemic management: development of alternative forms of therapy and novel forms of patient and therapist protection
MK, LS	primary study 1	57	Walter	2022	Walter 2022	Consequences of the COVID-19 pandemic on lung cancer care and patient health in a German lung cancer center: results from a cross-sectional questionnaire	yes (no conflict)	peer-reviewed	observational	survey	survey	yes	paper	quantitative	Our study aimed to assess the impact of these measures on access to care and behaviour of patients with thoracic malignancies	patients	include patients whose cases had been reviewed in the multidisciplinary thoracic oncology tumor board of the thoracic oncology center Munich during the last 3 years, excluding those who had been surveyed as part of our longitudinal telephone-based COVID-19 survey (no overlap with 2021 study)	93	93			Bavaria	yes	2020	NA	thoracic	any, treatment	thoracic oncology center	any	any			↓ any care (availability of ambulatory care), ↔ treatment			↓ availability of ambulatory care, ↔ cancer treatment, ↔ patients self-reported health	significance of delays and cancellations in treatment, tumor imaging and follow-up questionable due to small sample size (reported from only small proportion of the sample) and majority were not affected by this. appointment changes due to organizational aspect rather than due to pandemic	Other factors: self-reported data, educational level, selection bias due to defintion of study exclusion, questionnaire language, other oragnaisational reasons than the pandemic	This survey provides insights into the patient experience during the second wave of the COVID‑19 pandemic in Munich, Germany. Most patients reported no negative changes to cancer treatments or general health; however, allied health services were greatly impacted. Patients reported gaps in social distancing, but were prepared to wear community masks. The willingness to get vaccinated against SARS‑…	patient outcomes: studies with wider range of patients characteristics (e.g. age, gender, stage) and larger samples
MK, LS	primary study 1	58	Wang	2020	Wang 2020	The Impact and Consequences of SARS-CoV-2 Pandemic on a Single University Dermatology Outpatient Clinic in Germany	yes (no conflict)	peer-reviewed	observational	administrative	hospital Bavaria	no		quantitative	the aim of this study was to investigate the impact of SARS-CoV-2 (severe acute respiratory syndrome coronavirus 2) pandemic on the university dermatology outpatient clinic (UDOC) of the Technical University of Munich, Germany.	patients	49,161 cases (non-oncology and oncology) presented to the UDOC between Januar and April 2015 to 2020, cumulatively, Technical University of Munich	49161		1	Munich Tech Uni	Bavaria	yes	2020	2015-2019	skin	any, diagnosis	dermatology clinic	out-patient	NR	↓ any (less consultations) ↓ diagnoses					2020 vs. 2015-2019: ↑ missed consultations for malignant skin diseases, ↓ cases of malignant diagnoses	1. increase of missed consultations due to political announcements, media coverage (reporting overburdened health care workers and risks for visiting) and reporting cancer as possible risk factor for Covid-19 2. decrease in diagnosed cases due to overall decrease of patient volume	Other factors: age (older patients missed consultations more often), retrospective data (verifiability)	Our data support the hypothesis that medically constructive prioritization might not be implemented properly by patients themselves. Identifying missed patients and catching up on their medical care apart from COVID-19 will pose an enormous challenge for health care systems globally.	patient outcomes: wide-ranging interdisciplinary studies to reveal neglected diagnoses, importance of early diagnoses pandemic management: adaption of organisational processes
MK, LS	primary study 1	59	Ziegler	2022	Ziegler 2022	Impact of the COVID-19 pandemic on skin cancer screening. Results of a large dermatology practice in Bavaria’s largest county by area	no	peer-reviewed	observational	administrative	hospital Bavaria	no		quantitative	Do missed skin cancer screenings change the tumor depths?	patients	sample consits of 4221 patients in 2019, 3425 patients in 2020 and 4281 patients in 2021 from a large dermatology practice in Bavaria	11927		1	Dinkelsbühl	Bavaria	yes	2020-2021	2019	skin	diagnosis	dermatology practice	out-patient	NR	↓ or ↔ diagnosis (less demand for screening, higher or same tumor penetration depth)				cancer type, cancer stage	2020-2021 vs. 2019: ↓ demand for skin cancer screening, ↑ penetration depth for squamous cell carcinoma and basal cell carcinoma, ↔ penetration depth for malignant melanoma	no siginificant change in penetration depth for malignant melanoma due to a too small number of findings, only trendency for increase in the tumor thickness	COVID factors: hesitancy of patients to present at the early disease stages, Other factors: cancer type and stage	The results of the analysis emphasize the importance of the skin cancer screening as a method of early detection and reduction of mutilating operations and expensive immunotherapies by the prompt detection of malignant tum	patient outcomes: importance of regular screening
Studies in green multiple are articles based on the same data sets

## Sheet: dropdown
05_funding_ sources_reported	06_publication_ format	08_study_data	10a_randomization	13a_sample_type	16a_gender	17_location_data_collection	24_diagnosis_ phase	25_treatment_ phase	27a_comorbidities_ risk_factors_ reported	28_ECOG_ status	31a_management_ type	31c_care_ components	32a_treatment_type	32b_treatment_ duration	35a_outcomes
yes (no conflict)	peer-reviewed	quantitative	yes	with cancer	any	Baden Württemberg	primary diagnosis	first line	no	0	prevention	in-patient	chemotherapy	currently in treatment	changes in early detection (prevention)
yes (conflict unclear)	not peer-reviewed	qualitative	no	without cancer	female	Bavaria	progression	second line	yes	1	detection or diagnosis	out-patient	hormone therapy	treatment within the past 12 months	changes in number or characteristics of newly diagnosed cases
no	pre-print	mixed	NA	in remission	male	Berlin	relapse	palliative care	NA	2	treatment or care	rehabilitation	hyperthermia	no treatment within the past 12 months	changes in utilization of healthcare service in oncology
	other		NR	healthcare professionals	NR	Brandenburg	any	any		3	experiences	aftercare	immunotherapy	NA	changes in treatment (curative or palliative)
	NR					Bremen	NA	NA		4	prevalence	palliative	photodynamic therapy	NR	changes in psychosocial care
						Hamburg	NR	NR		5	incidence	any	radiation		changes in healthcare ressources
						Hesse				NA	mortality	NA	stem cell transplant		experiences
						Lower Saxony				NR	quality of life	NR	surgery		morbidity rates (incidence, prevalence)
						Mecklenburg Western Pomerania					psychosocial functioning		targeted therapy		mortality rates or survival proportions
						North Rhine Westphalia					other		NA		quality of life
						Rhineland Palatinate					NA		NR		other
						Saarland					NR				NR
						Saxony Anhalt
						Saxony
						Schleswig Holstein
						Thuringia
						NR

## Sheet: coding
encoding	description		ECOG Status Scale
NA	not applicable		grade	description
NR	not reported		0	fully active
			1	restricted in physically strenuous activity
			2	ambulantory
			3	capable of limited selfcare
			4	completely disabled
			5	dead
