# Supplementary material for: Impact of the COVID-19 pandemic on oncological care in Germany: rapid review
Source: J Cancer Res Clin Oncol. 2023 Jul 29;149(15):14329–40. doi: 10.1007/s00432-023-05063-9 (PMC10590309; doi:10.1007/s00432-023-05063-9)
Supplement: Supplementary file 1 — Supplementary file1 (ZIP 764 KB) [file 432_2023_5063_MOESM1_ESM.zip › Table_S8_data_18_reports.xlsx]

## Sheet: extraction_summary
	Organization, publication year	Citation	Title	Data source	Publication format	Area of care	Reported indicators	Period covered	Reference year(s)	Observations compared to pre-pandemic reference period
1	AOK and WIdO, 2021	Mostert C, Hentschker, C., Scheller-Kreinsen, D., Günster, C., , Malzahn J, Klauber J (2021) Auswirkungen der Covid-19-Pandemie auf die Krankenhausleistungen im Jahr 2020. Krankenhaus-Report 2021 (report). https://doi.org/10.1007/978-3-662-62708-2_16. Accessed 26 October 2022	Auswirkungen der Covid-19-Pandemie auf die Krankenhausleistungen im Jahr 2020	health claims data, AOK	report	hospital; treatment	number of MDC 17 inpatient cases; number of tumor cases with resection	01/2020-10/2020	2019	MDC 17 cases: ↓ cases with resection, CRC: 01-02/2020: ↔ 03-05/2020: ↓↓ 06-09/2020: ↓ 10/2020: ↓ cases with resection, breast: 01-02/2020: ↔ 03-05/2020: ↓↓ 06-09/2020: ↓ 10/2020: ↔ cases with resection, lung: 01-02/2020: ↑ 03-05/2020: ↓ 06-09/2020: ↓ 10/2020: ↓ cases with resection, prostate: 01-02/2020: ↑ 03-05/2020: ↔ 06-09/2020: ↓↓ 10/2020: ↓↓
2	bifg, 2021	Acar L, L’hoest H, Marschall U (2021) Der Einfluss der Coronapandemie auf die medizinische Versorgung schwerwiegender Erkrankungen im Jahr 2020 (report). Gesundheitswesen aktuell, BARMER Institut für Gesundheitssystemforschung (bifg). https://doi.org/10.30433/GWA2021-308. Accessed 26 October 2022	Der Einfluss der Coronapandemie auf die medizinische Versorgung schwerwiegender Erkrankungen im Jahr 2020	health claims data, BARMER	report	hospital; treatment	number of inpatient cases with tumor resection; monthly average admission rate per 10,000 insurants	04/2020-06/2020	2017-2019	colon: ↓↓ rectum: ↓↓ breast: ↓↓ lung: ↓↓ esophagus: ↓↓ stomach: ↓↓ pancreas: ↓ kidney: ↓↓ prostate: ↔ total rate: ↓↓
								07/2020-10/2020	2017-2019	colon: ↓↓ rectum: ↓↓ breast: ↔ lung: ↑ esophagus: stomach: ↓↓ pancreas: ↑↑ kidney: ↑ prostate: ↓ total rate: ↓
3	DKG, KKRBB, Ulm University Hospital and Zi, 2022	Rückher J, Mangiapane, S., Seufferlein, T., , Pflüger M, Wesselmann, S. (2022) Auswirkungen der Covid-19-Pandemie auf die onkologische Versorgung. Krankenhaus-Report 2022 (report). https://doi.org/10.1007/978-3-662-64685-4_6. Accessed 26 October 2022	Auswirkungen der Covid-19-Pandemie auf die onkologische Versorgung	health claims data, AOK, InEK, Zi	report	hospital; medical practice; treatment	number of hospital inpatient cancer cases, cancer cases in medical practice (total, CRC)	01/2020-12/2020	2019	cancer total: hospital: ↓ AOK, ↓ InEK medical practice: ↔ Zi CRC: hospital: ↓↓ AOK, ↓↓ InEK medical practice: ↓
						hospital; treatment	number of inpatient cases with tumor resection (CRC)	01/2020-12/2020	2019	total 2020: ↓↓ AOK, ↓ InEK
						hospital; diagnosis	number of inpatient colonoscopies; number of outpatient colonoscopies	01/2020-12/2020	2019	inpatient: diagnostic: ↓↓ therapeutic: ↓↓ outpatient: diagnostic: ↓↓ therapeutic: ↓↓
						medical practice; diagnosis	number of colonoscopies in medical practice	01/2020-12/2020	2019	screening: ↔ AOK, ↔ Zi diagnostic: ↔ AOK, ↓ Zi therapeutic: ↔ AOK, ↔ Zi
				cancer registry data, regional (BB, BE)	report	diagnosis	stage at diagnosis (CRC)	01/2020-12/2020	2019	stage I: ↓ stage II: ↓ stage III: ↔ stage IV: ↔ unstaged: ↑↑
4	WIdO, 2020	Tillmanns H, Schillinger G, Dräther H (2022) WIdO-Report: Inanspruchnahme von Früherkennungsleistungen der gesetzlichen Krankenversicherung durch AOK-Versicherte im Erwachsenenalter (2009 bis 2020; report). Wissenschaftliches Institut der AOK (WIdO). https://doi.org/10.4126/FRL01-006431137. Accessed 26 October 2022	Inanspruchnahme von Früherkennungsleistungen der gesetzlichen Krankenversicherung durch AOK-Versicherte im Erwachsenenalter 2009 bis 2020	health claims data, AOK	report	hospital; medical practice; diagnosis	number of cancer screening examinations per eligible population	01/2020-12/2020	2007-2019	cancer screening females: ↓ cancer screening males: ↓ colonoscopy (screening, diagnostic): ↓ mammography: ↓↓ skin: ↓↓
5	WIdO, 2020	Günster C, Drogan D, Hentschker C, Klauber J, Malzahn J, Schillinger G et al (2020) WIdO-Report: Entwicklung der Krankenhausfallzahlen während des Coronavirus-Lockdowns (report). Wissenschaftliches Institut der AOK (WIdO). https://doi.org/10.4126/FRL01-006421684. Accessed 26 October 2022	WIdO-Report: Entwicklung der Krankenhausfallzahlen während des Coronavirus-Lockdowns	health claims data, AOK	report	hospital; treatment	number of inpatient cases with tumor resection	03/2020-04/2020	2019	breast: ↑↑ primary, ↓↓↓ reconstructive, ↑ total CRC: ↓↓↓ primary, ↓↓↓ secondary, ↓↓↓ total brain: ↔ lung: ↓↓↓ pancreas: ↓ prostate: ↓
6	WIdO 2021	Wissenschaftliches Institut der AOK (WIdO) (2021) WIdO-Analyse: Auch in der dritten Pandemiewelle wieder Fallzahlrückgänge in den Krankenhäusern (press release). https://zmail.wido.de/news-presse/pressemitteilungen/2021/wido-analyse-auch-in-der-dritten-pandemiewelle-wieder-fallzahlrueckgaenge-in-den-krankenhaeusern/. Accessed 26 October 2022	WIdO-Analyse: Auch in der dritten Pandemiewelle wieder Fallzahlrückgänge in den Krankenhäusern	health claims data, AOK	press release	hospital; treatment	number of inpatient cases with tumor resection	03/2021-05/2021	2019	breast: ↓ CRC: ↓↓
7	WIdO, 2022	Wissenschaftliches Institut der AOK (WIdO) (2022) Erneut starke Einbrüche bei Darmkrebs-Operationen in der Omikron-Welle (press release). https://al.wido.de/news-presse/pressemitteilungen/2022/erneut-starke-einbrueche-bei-darmkrebs-operationen-in-der-omikron-welle/?L=0. Accessed 26 October 2022	Erneut starke Einbrüche bei Darmkrebs-Operationen in der Omikron-Welle	health claims data, AOK	press release	hospital; treatment	number of inpatient cases with tumor resection	01/2022-05/2022	2019	breast: ↓ CRC: ↓↓
8	WINHO, 2021	Heidt V, Knauf W, Illmer T, Engel E, Goetzenich A (2021) Hämatoonkologische Praxen: Trotz Pandemie ambulant gut versorgt (magazine article). Dtsch Arztebl 118:A310-3. www.aerzteblatt.de/lit0621. Accessed 26 October 2022	Hämatoonkologische Praxen: Trotz Pandemie ambulant gut versorgt	health claims data, SHI	magazine article	medical practice; treatment	number of all patients; number of cancer patients with active illness; I.V. anti-cancer treatment; palliative treatment, etc.	Q2/2020	Q3/2017-2019	all patients: ↓ cancer patients: ↑ I.V. anti-cancer treatment: ↔ palliative treatment: ↔
9	Zi, 2021	Mangiapane S, Zhu L, Kretschmann J, Czihal T, von Stillfried D (2021) Veränderung der vertragsärztlichen Leistungsinanspruchnahme während der COVID-Krise - Tabellarischer Trendreport für das Jahr 2020 (report). Zentralinstitut für die kassenärztliche Versorgung in der Bundesrepublik Deutschland (Zi). https://www.zi.de/fileadmin/Downloads/Service/Publikationen/Trendreport_4_Leistungsinanspruchnahm…	Veränderung der vertragsärztlichen Leistungsinanspruchnahme während der COVID-Krise – Tabellarischer Trendreport für das Jahr 2020	health claims data, SHI	report	medical practice; diagnosis; treatment	number of hemato-oncology cases; number of “qualified oncology care” cases; number of cancer screenings; etc.	01/2020-12/2020	2019	indicators are reported for 14 individual 2020 time periods; annual totals are not reported (for 2020 and 2021 annual totals see: Zi, 2022)
10	Zi, 2022	Mangiapane S, Zhu L, Kretschmann J, Czihal T, von Stillfried D (2022) Veränderung der vertragsärztlichen Leistungsinanspruchnahme während der COVID-Krise – Tabellarischer Trendreport bis zum Ende des Jahres 2021 (report). Zentralinstitut für die kassenärztliche Versorgung in der Bundesrepublik Deutschland (Zi). https://www.zi.de/fileadmin/Downloads/Service/Publikationen/Zi-TrendReport_2021-Q4_202…	Veränderung der vertragsärztlichen Leistungsinanspruchnahme während der COVID-Krise – Tabellarischer Trendreport bis zum Ende des Jahres 2021	health claims data, SHI	report	medical practice; diagnosis; treatment	number of hemato-oncology cases; number of “qualified oncology care” cases; number of radiology cases for treatment of malignant neoplasms; number of cancer screenings	01/2020-12/2021	2019	“qualified oncology care”: ↔ 2020, ↔ 2021 hemato-oncology: ↔ 2020, ↑ 2021 radiology: ↔ 2020, ↓ 2021 screening: colonoscopy: ↔ 2020, ↑ 2021 mammography: ↓ 2020, ↑ 2021 skin: ↓↓ 2020, ↓↓ 2021
11	KKRBB, 2022	Klinisches Krebsregister für Brandenburg und Berlin (2022) Erste virtuelle Qualitätskonferenz des KKRBB zum Lungenkarzinom (report). https://kkrbb.de/erste-virtuelle-qualitaetskonferenz-des-kkrbb-zum-lungenkarzinom/. Accessed 26 October 2022	Erste virtuelle Qualitätskonferenz des KKRBB zum Lungenkarzinom	cancer registry data, regional (BE, BB)	report	diagnosis	preliminary data on reported lung cancers: stage at diagnosis; completeness of reports (%)	01/2020-12/2020	not reported	unquantified decline in early-stage, increase (esp. in Q3, Q4) in advanced-stage tumors; completeness: > 95%
12	KKRBB, 2022	Klinisches Krebsregister für Brandenburg und Berlin (2022) Auswirkungen der COVID-19-Pandemie auf Diagnose und Therapie des Mammakarzinoms (magazine article). Brandenburgisches Ärzteblatt, Landesärztekammer Brandenburg. https://www.laekb.de/documents/183A20B72FC.pdf. Accessed 26 October 2022	Auswirkungen der COVID-19-Pandemie auf Diagnose und Therapie des Mammakarzinoms	cancer registry data, regional (BE, BB)	magazine article	diagnosis	number of reported female breast cancers; time between diagnosis and primary surgery (days); tumor size at pathological diagnosis (mm)	01/2020-12/2020	2017-2019	temporary decline in new cases; time between diagnosis and primary surgery unchanged; average tumor size at diagnosis +1 mm
13	KKR Sachsen, 2022	Klinische Krebsregister Sachsen (2022) Jahresbericht der klinischen Krebsregister in Sachsen 2011 – 2020 (report). https://www.krebsregister-sachsen.de/fileadmin/user_upload/dokumente/auswertungen/2022-07-06_Jahresbericht_KKR_Sachsen.pdf. Accessed 26 October 2022	Jahresbericht der klinischen Krebsregister in Sachsen 2011 – 2020	cancer registry data, regional (SN)	report	diagnosis	absolute number of cases; number of cases per 100,000 population p.a.; stage at diagnosis, etc.	01/2020-12/2020	2011-2019	indicators are not explicitly compared against reference values, no statement on data quality or completeness (for COVID‑19-related effects on reported cancers in Saxony see Piontek D, Klagges S, Schubotz B, Werner C, Wulff J. Documented New Cases of Cancer in the Clinical Cancer Registries of the German State of Saxony During the COVID-19 Pandemic. Dtsch Arztebl Int. 2021;118(18):328-329. doi: 1…
14	DKFZ, DKG and DKH COVID-19 Task Force, 2020	Fröhling S, Arndt V (2020) Versorgung von Krebspatienten: Corona-Effekt in der Onkologie (magazine article). Dtsch Arztebl 117:A2234-42. https://www.aerzteblatt.de/archiv/216717/Versorgung-von-Krebspatienten-Corona-Effekt-in-der-Onkologie. Accessed 26 October 2022.	Versorgung von Krebspatienten: Corona-Effekt in der Onkologie	survey data	magazine article	hospital; diagnosis; treatment; aftercare; other	number of hospitals that report discontinuation or restrictions of specific services; extent of reported restrictions	03/2020-08/2020	not reported	severe and lasting restrictions reported for: follow-up care, psycho-social care, nutrition counselling, therapeutic exercise, diagnostic imaging, systemic treatment of hematological disease, tumor surgery
15	DKFZ, DKG and DKH COVID-19 Task Force, 2020	Deutsche Krebsgesellschaft Deutsche Krebshilfe Deutsches Krebsforschungszentrum (2021) Versorgung von Krebspatient*innen hochgefährdet (press release). https://www.krebsgesellschaft.de/deutsche-krebsgesellschaft-wtrl/willkommen/presse/pressemitteilungen-2021/versorgung-von-krebspatienten-hochgefaehrdet.html. Accessed 26 October 2022	Versorgung von Krebspatient*innen hochgefährdet	survey data, unsolicited feedback	press release	hospital; diagnosis; treatment	experience of CCCs, non-university cancer centers and cancer information services	03/2020-publication date	not reported	no survey results reported (for report of survey data see: DKFZ, DKG and DKH COVID-19 Task Force, 2020)
16	DKFZ, DKG and DKH COVID-19 Task Force, 2020	Deutsche Krebsgesellschaft Deutsche Krebshilfe Deutsches Krebsforschungszentrum (2021) Universitätskliniken fürchten Triage bei Krebspatient*innen (press release). https://www.krebsgesellschaft.de/deutsche-krebsgesellschaft-wtrl/pressemitteilungen-2021/triage.html. Accessed 26 October 2022	Universitätskliniken fürchten Triage bei Krebspatient*innen	survey data	press release	hospital; treatment	experience of CCCs	03/2020-publication date	not reported	2 out of 3 hospitals have exhausted their (ICU) capacities to admit cancer patients
17	WIdO, 2021	Zok K (2021) Gesundheitsverhalten und Erfahrungen mit der ambulantärztlichen Versorgung während der Covid-19-Pandemie - Ergebnisse einer bundesweiten Repräsentativbefragung (report). Wissenschaftliches Institut der AOK (WIdO). https://www.wido.de/publikationen-produkte/widomonitor/widomonitor-2-2021/?L=0. Accessed 26 October 2022	Gesundheitsverhalten und Erfahrungen mit der ambulantärztlichen Versorgung während der Covid-19-Pandemie - Ergebnisse einer bundesweiten Repräsentativbefragung	survey data	report	hospital; medical practice; diagnosis; treatment	patient experience and utilization of cancer care since beginning of the pandemic	03/2020-08/2021	does not apply	queried cancer patients: ° feel that the pandemic has negatively affected their anti-cancer treatment (11%); ° have experienced pandemic-related cancelation or postponement of medical appointments by their healthcare provider (hospital: 9%; medical practice: 16%); ° have cancelled or postponed medical appointments for fear of infection (hospital: 6%; medical practice: 16%); eligible individuals: …
18	WINHO, 2021	Hermes-Moll K, Walawgo T, Richter M, Osburg S, Hempler I, Blattert L et al (2021) Ambulante Versorgung von Krebserkrankten: Umfrage unter hämatoonkologischen Schwerpunktpraxen zur COVID-19-Lage (magazine article). InFo Hämatologie + Onkologie 29:68-72. https://www.springermedizin.de/covid-19/impfungen/umfrage-unter-haematoonkologischen-schwerpunktpraxen-zur-covid-1/19657926. Accessed 26 October 2…	Ambulante Versorgung von Krebserkrankten: Umfrage unter hämatoonkologischen Schwerpunktpraxen zur COVID-19-Lage	survey data	magazine article	medical practice; treatment	experience of hematology-oncology practices	04/2021-05/2021	not reported	38% of respondents report decline in patient numbers; 35% report increase in patient numbers; 31% report patient influx from nearby hospitals; 74% and 12% report provision of telemedicine/video telemedicine services; 4% report temporary closures due to quarantine regulations

## Sheet: info
Summary of included publications without peer-review.
Please see original publication for full methods and findings.
Symbols and abbreviations:
↓ indicator declined by ≥ 3% compared to reference period
↓↓ indicator declined by ≥ 10% compared to reference period
↓↓↓ indicator declined by ≥ 20% compared to reference period
↑ indicator increased by ≥ 3% compared to reference period
↑↑ indicator increased by ≥ 10% compared to reference period
↔ indicator stable compared to reference period (decline or increase by < 3%)
BB: ISO 3166-2:DE code for the state of Brandenburg / Brandenburg
BE: ISO 3166-2:DE code for the state of Berlin / Berlin
SN: ISO 3166-2:DE code for the state of Sachsen / Saxony
AOK: Allgemeine Ortskrankenkasse / Local Health Insurance Funds
bifg: BARMER Institut für Gesundheitssystemforschung / BARMER Institute for health systems research
CCC: Comprehensive Cancer Center
DKFZ: Deutsches Krebsforschungszentrum / German Cancer Research Center
DKG: Deutsche Krebsgesellschaft / German Cancer Society
DKH: Deutsche Krebshilfe / German Cancer Aid
ICU: intensive care unit
I.V.: intravenous
KKR: Klinische(s) Krebsregister / Clinical Cancer Registry or Clinical Cancer Registries
KKRBB: Klinisch-epidemiologisches Krebsregister Brandenburg-Berlin / Berlin-Brandenburg Cancer Registry
MDC: Major Diagnostic Category / Hauptdiagnosegruppe innerhalb des G-DRG-Katalogs
SHI: statutory health insurance / GKV Gesetzliche Krankenversicherung
WIdO: Wissenschaftliches Institut der AOK / AOK Research Institute
WINHO: Wissenschaftliches Institut der niedergelassenen Hämatologen und Onkologen / Research Institute of Hematologists and Oncologists in Private Practice
Zi: Zentralinstitut für die kassenärztliche Versorgung in Deutschland / Central research institute of statutory health insurance physicians in Germany
